# Supplementary material for: Transcriptional and Linkage Analyses Identify Loci that Mediate the Differential Macrophage Response to Inflammatory Stimuli and Infection
Source: PLoS Genet. 2015 Oct 28;11(10):e1005619. doi: 10.1371/journal.pgen.1005619 (PMC4625001; doi:10.1371/journal.pgen.1005619)
Supplement: S1 Dataset — Individual eQTL in: A) Resting macrophages, B) IFNG+TNF-stimulated macrophages, C) CpG-stimulated macrophages, and D) Toxoplasma-infected macrophages. Datasets E) shows a set of perturbed genes in macrophages with Irak4, Apobec1, Eya1, Rb1cc1, and Odc1 knockdown after IFNG+TNF stimulation, and F) shows the genes in the “white” module that show correlation with the amount of NO produced in IFNG+TNF-stimulated macrophages. (XLS) [file pgen.1005619.s006.xls]

## Sheet: S1 Dataset A
	S1 Dataset A: Non-stimulated eQTL
	Gene Physical Location			eQTL genomic location
Gene Id	Chromosome	Start	End	chromosome	marker	position cM	position Mb	LOD-score	Threshold P=0.05	FDR	Av.FPKM	Cis/Trans	# of SNPs within 2Mb from TSS	WebQTL QTLs that overlap eQTL trans-bands
Eya1	1	14.159	14.3003	1	rs3654377	1.46	13.2193	6.16143	4.02143	0.0560249	4.59985	Cis	7
Nck2	1	43.5026	43.6274	1	rs3677272	28.522	40.6387	6.58608	3.89019	0	5.46562	Cis	16
Ugt1a6b	1	89.952	90.1166	1	rs13475955	53.533	83.3355	9.75473	4.16819	0	23.5391	Cis	8
Qsox1	1	157.625	157.66	1	rs6194543	76.983	157.589	15.6183	4.15053	0	14.3777	Cis	29
Tor3a	1	158.584	158.604	1	rs6194543	76.983	157.589	4.63801	3.28808	0.0930661	54.6257	Cis	19
Fcgr2b	1	172.891	172.906	1	rs8237062	87.334	173.149	5.97351	4.1163	0.0930661	20.1811	Cis	33
Mndal	1	175.787	175.81	1	D1Mit356	88.064	174.819	6.2738	4.00347	0	21.8405	Cis	10
Bpnt1	1	187.156	187.182	1	rs6154379	94.06	187.002	7.10063	4.22258	0	13.841	Cis	15
Nmi	2	51.804	51.8287	2	mCV22297233	36.876	44.4438	5.03877	3.7449	0.0560249	17.2234	Cis	41
Metapl1	2	71.2914	71.366	2	gnf02.068.465	53.313	69.6347	7.03473	4.06557	0.0560249	6.37761	Cis	0
Dnajc10	2	80.1556	80.1942	2	rs3722345	57.771	80.4558	7.88811	4.15407	0	12.9936	Cis	6
Tfpi	2	84.273	84.3169	2	rs13476609	58.501	83.0926	6.86134	4.10965	0	4.71239	Cis	7
Ada	2	163.552	163.576	2	D2Mit51	93.923	162.976	9.34069	3.47904	0	12.23	Cis	16
Tomm34	2	163.879	163.897	2	D2Mit51	93.923	162.976	3.95323	3.06256	0	17.1118	Cis	1
Pdlim5	3	141.904	142.059	3	rs4138815	84.972	140.1	7.94112	3.90414	0	23.6428	Cis	3
Ifi44	3	151.394	151.413	3	rs3724805	92.578	149.229	8.22992	4.38552	0	107.944	Cis	35
H28	3	151.422	151.426	3	rs3724805	92.578	149.229	8.67013	4.39862	0.0560249	72.2434	Cis	21
Cryz	3	154.239	154.286	3	rs3716135	94.768	153.986	4.5987	3.60131	0.0560249	7.97109	Cis	4
5730409E04Rik	4	126.287	126.292	4	rs13477965	61.741	126.389	8.6209	4.13793	0	5.56938	Cis	12
Fuca1	4	135.477	135.496	4	rs6404906	67.909	133.564	6.82162	4.29848	0.0560249	106.764	Cis	24
C1qb	4	136.436	136.442	4	rs13478001	69.447	135.998	11.0092	4.31305	0	345.322	Cis	40
C1qc	4	136.446	136.449	4	rs13478001	69.447	135.998	7.16524	3.97875	0.0560249	307.567	Cis	36
Ubiad1	4	147.809	147.819	4	gnf04.147.400	78.217	147.52	7.87401	4.2707	0.0560249	7.2959	Cis	27
Galnt11	5	24.7287	24.775	5	rs6347403	20.022	24.7055	5.93147	3.99868	0	11.2868	Cis	8
Slc2a9	5	38.7405	38.8934	5	rs13478192	32.97	38.2017	5.78388	3.99005	0.0930661	8.52876	Cis	10
Uchl1	5	67.0674	67.0785	5	rs6267669	54.796	66.8939	6.70744	4.01101	0.0560249	105.564	Cis	10
Gltp	5	115.119	115.141	5	gnf05.101.750	88.394	109.677	3.84092	2.99538	0.0930661	107.131	Cis	3
Sumf2	5	130.323	130.355	5	rs6329591	106.148	130.227	8.29573	4.16745	0	9.3689	Cis	8
Mafk	5	140.267	140.279	5	rs13478535	112.037	132.506	5.21628	3.70621	0.0560249	19.1436	Cis	18
Dtx2	5	136.471	136.509	5	rs6298689	116.495	140.241	4.6726	3.12363	0.0560249	6.64993	Cis	5
Fam20c	5	139.231	139.286	5	rs6298689	116.495	140.241	9.40458	4.495	0	151.589	Cis	0
Gna12	5	141.236	141.306	5	rs6298689	116.495	140.241	6.23675	4.16506	0.0560249	84.4953	Cis	0
Ica1	6	8.58053	8.72848	6	rs3661828	0	3.41687	11.3493	4.14609	0	8.13258	Cis	10
Atp6v0e2	6	48.4876	48.4918	6	rs6255939	22.565	47.3271	9.87709	4.51226	0.0930661	10.5404	Cis	35
Chchd4	6	91.4143	91.4234	6	rs13478879	45.99	88.1116	5.01229	3.61174	0	23.7089	Cis	39
C530028O21Rik	6	124.947	124.953	6	gnf06.122.747	74.756	124.007	7.75103	4.21708	0.0560249	13.5658	Cis	14
Pop4	7	39.0478	39.0564	7	rs13479196	15.258	38.2658	10.0016	4.29245	0	14.3106	Cis	36
Hddc3	7	87.488	87.491	7	rs13479361	32.454	87.4709	6.74086	3.99916	0.0930661	8.38941	Cis	6
Trim12	7	111.448	111.464	7	rs13479433	39.831	108.895	6.72419	4.55883	0.0560249	7.86037	Cis	0
Eef2k	7	127.986	128.048	7	rs13479488	49.09	127.575	10.5297	4.33877	0.0560249	9.25439	Cis	2
Lrrc27	7	146.29	146.429	7	rs3663988	75.005	146.505	7.16415	4.40185	0	6.2977	Cis	32
Msr1	8	40.6671	40.728	8	rs4227096	25.623	32.372	6.28645	4.07108	0	167.115	Cis	10
Gtf2e2	8	34.8424	34.8876	8	gnf08.030.807	26.353	33.3865	5.5871	3.54176	0	20.186	Cis	93
Ubxn8	8	34.7101	34.7524	8	gnf08.030.807	26.353	33.3865	6.80237	4.22711	0.0560249	7.24247	Cis	55
1700054N08Rik	8	126.365	126.384	8	rs3667780	74.228	125.072	7.85127	4.03097	0	4.77022	Cis	54
Ttc12	9	49.2451	49.2943	9	rs13480168	25.479	44.6577	7.33072	4.45961	0	4.75363	Cis	8
Cadm1	9	47.3384	47.6615	9	rs13480168	25.479	44.6577	4.98886	3.79316	0.0930661	81.7446	Cis	4
1500035H01Rik	9	44.5811	44.6008	9	rs13480168	25.479	44.6577	8.4774	4.20147	0	8.3062	Cis	0
Gclc	9	77.6026	77.6415	9	rs6217039	43.12	78.046	7.05959	3.78546	0	18.1102	Cis	6
Bckdhb	9	83.8424	84.0178	9	rs3672897	46.769	83.5872	14.4498	4.36932	0	9.48358	Cis	0
Rpl29	9	106.332	106.334	9	rs3657415	62.505	105.984	7.61514	4.1301	0	69.7109	Cis	49
Parp3	9	106.373	106.379	9	rs3657415	62.505	105.984	9.85882	4.34893	0	10.3817	Cis	31
Tgfbr2	9	115.997	116.084	9	rs13480439	73.302	116.001	6.42418	4.24177	0	49.5045	Cis	3
Tdg	10	82.0926	82.1534	10	rs13459122	49.894	80.2581	14.763	4.49871	0	5.66206	Cis	34
Hal	10	92.9515	92.9795	10	mCV25373751	61.272	90.1719	8.11885	3.57243	0	29.0559	Cis	49
Anxa6	11	54.7925	54.847	11	D11Mit310	25.103	53.9883	9.31558	4.14788	0	75.2481	Cis	27
Snap47	11	59.2207	59.2635	11	rs3023260	30.091	57.088	5.682	3.97952	0	23.206	Cis	18
Fam18b	11	62.693	62.7087	11	rs6344645	31.551	58.924	4.01196	2.95739	0	17.2192	Cis	33
Slfn8	11	82.8157	82.8343	11	rs13481126	52.958	83.097	6.85139	3.80372	0	10.7358	Cis	66
Ccl3	11	83.4613	83.4629	11	rs13481126	52.958	83.097	5.62498	3.88264	0.0930661	46.8358	Cis	27
Ccl9	11	83.3864	83.3921	11	rs13481126	52.958	83.097	7.79107	3.89205	0	186.571	Cis	24
Ccl6	11	83.3956	83.4372	11	rs13481126	52.958	83.097	9.16996	4.08526	0	17.9793	Cis	1
Abcc3	11	94.2046	94.2543	11	rs3089065	61.145	93.0263	3.74125	3.08801	0.0930661	35.4361	Cis	28
Pnpo	11	96.7991	96.8053	11	rs6190155	61.875	95.1288	6.89937	3.51327	0	8.65772	Cis	32
Cd300ld	11	114.844	114.851	11	rs13481243	78.967	114.533	5.48329	3.86912	0	21.4218	Cis	66
Cd300lf	11	114.953	115.024	11	rs13481243	78.967	114.533	6.80729	3.69726	0	33.5713	Cis	47
AF251705	11	114.858	114.863	11	rs13481243	78.967	114.533	12.0626	4.14887	0	111.28	Cis	45
Slc9a3r1	11	115.025	115.042	11	rs13481243	78.967	114.533	11.1523	4.15018	0	48.654	Cis	3
Acp1	12	31.5692	31.5965	12	gnf12.029.240	15.893	31.462	9.23118	4.20766	0	13.559	Cis	15
Snapc1	12	75.0655	75.0858	12	rs6335879	36.073	73.0206	6.90548	4.05668	0	4.77438	Cis	27
BC022687	12	114.047	114.054	12	rs13481643	71.041	110.331	11.0631	4.3265	0	28.2547	Cis	35
Evl	12	109.649	109.941	12	rs13481643	71.041	110.331	7.90226	4.1519	0.0560249	14.4442	Cis	11
Akt1	12	113.892	113.912	12	D12Nds2	72.501	115.135	3.68448	2.67658	0	124.068	Cis	25
Cdca7l	12	119.082	119.438	12	D12Nds2	72.501	115.135	6.56587	4.07934	0	15.8634	Cis	24
Hist1h2bg	13	23.6633	23.6639	13	rs13481752	8.287	34.0408	6.26754	3.81225	0	5.08059	Cis	0
9030625A04Rik	14	77.424	77.4364	14	rs6202061	33.514	77.3083	5.95361	4.04506	0.0560249	7.45447	Cis	46
Epsti1	14	78.304	78.4025	14	rs13482263	35.954	78.7832	5.11608	3.82319	0	31.7689	Cis	1
Ncf4	15	78.0752	78.093	15	rs13482654	38.215	76.5247	4.56221	3.35278	0.0930661	116.814	Cis	39
Tctex1d2	16	32.4094	32.429	16	D16Mit58	27.104	32.3121	6.88895	3.9967	0.0560249	27.4394	Cis	10
Tbc1d23	16	57.1675	57.2316	16	rs4188825	51.154	56.6526	6.47686	3.69335	0	10.6188	Cis	0
Ifnar2	16	91.373	91.4058	16	rs4219239	85.38	91.6704	6.69715	3.69909	0.0930661	101.362	Cis	0
Rsph3b	17	7.09943	7.15271	17	rs3023673	5.713	7.30001	4.39615	3.34468	0	5.93249	Cis	6
Spsb3	17	25.0236	25.0291	17	rs6397584	10.822	27.5884	4.38369	2.67802	0	14.6775	Cis	63
Btbd9	17	30.3525	30.7132	17	rs13482937	12.361	28.5758	6.69081	4.19818	0	7.19415	Cis	16
Hmga1	17	27.6935	27.7006	17	rs13482937	12.361	28.5758	6.68239	4.42876	0.0930661	135.379	Cis	4
Flot1	17	35.9489	35.9752	17	Cryaa	14.8	29.8955	7.43349	3.89996	0	17.7541	Cis	7
H2-T22	17	36.1754	36.1796	17	rs13482952	15.53	32.9374	8.93543	4.13967	0	54.4432	Cis	51
H2-DMb2	17	34.2824	34.288	17	rs13482952	15.53	32.9374	7.88013	4.30293	0	5.85547	Cis	27
H2-Q2	17	35.4793	35.4827	17	rs13482952	15.53	32.9374	6.47053	4.08273	0	33.9562	Cis	26
Ddah2	17	35.196	35.199	17	rs13482952	15.53	32.9374	4.80531	3.11145	0.0560249	6.7873	Cis	12
Ppt2	17	34.7536	34.764	17	rs13482952	15.53	32.9374	7.47315	4.05755	0	37.1706	Cis	4
H2-Q10	17	35.607	35.6115	17	rs13482952	15.53	32.9374	9.54916	4.46783	0	99.069	Cis	1
Qpct	17	79.4512	79.4896	17	gnf17.080.475	47.116	79.56	4.81566	3.58795	0.0930661	19.2699	Cis	50
Aldh7a1	18	56.6854	56.7474	18	Slc12a2	31.615	58.3243	7.3943	3.79267	0	4.98092	Cis	23
Me2	18	73.9297	73.975	18	rs13483425	45.664	70.0773	4.4068	3.38966	0.0930661	28.7938	Cis	6
Ms4a6d	19	11.6611	11.6793	19	rs8267764	4.629	10.7493	4.63865	3.40022	0.0930661	147.048	Cis	25
Xpnpep1	19	53.0657	53.113	19	rs13483669	41.578	52.2765	3.69184	2.56916	0.0560249	40.0926	Cis	0
D19Ertd737e	19	60.2745	60.3026	19	rs6259462	47.917	57.971	5.24451	3.67205	0.0560249	8.15116	Cis	28
L1cam	X	71.0991	71.1262	X	rs3157124	18.988	68.6942	7.17073	3.94339	0	15.6878	Cis	5
Srp54c	12	56.3315	56.364	1	rs13475955	53.533	83.3355	5.07338	3.82185	0.0560249	37.2762	Trans	0
Cdk11b	4	154.999	155.024	1	rs3666905	95.599	189.867	4.43048	3.457	0.0560249	23.4357	Trans	1
Gm2780	17	6.32402	6.32464	1	rs3666905	95.599	189.867	5.30632	3.76553	0.0560249	4.79897	Trans	0
Commd9	2	101.726	101.742	2	rs6292983	18.836	19.9389	4.78934	3.10758	0	25.1713	Trans	45	Infectious disease, immune function: IP-10 (log) (Interferon gamma-induced protein 10, or CXLC10) at 72 h after inoculation with 1 x 10^6 cfu Candida albicans (ATCC 10231) IV via retroorbital sinus immediately after light onset [pg/mg protein, log, kidney]
Auh	13	52.9305	53.025	2	rs3681655	21.104	26.2239	6.27322	3.57216	0	10.9395	Trans	37
Ptpmt1	2	90.7509	90.7582	2	rs3681655	21.104	26.2239	7.52579	3.92617	0	35.7514	Trans	12
Triap1	5	115.791	115.794	2	rs3681655	21.104	26.2239	5.43855	3.4629	0	62.2391	Trans	10
2410004B18Rik	3	145.601	145.607	2	rs3681655	21.104	26.2239	5.43155	3.35631	0.0930661	15.033	Trans	7
Tspan32	7	150.191	150.205	2	rs3681655	21.104	26.2239	5.61098	3.45499	0	13.8307	Trans	0
LOC100504131	7	90.8983	90.9063	2	rs3681655	21.104	26.2239	3.74552	2.86661	0.0560249	12.6027	Trans	0
LOC100502673	16	32.4094	32.429	2	rs13476723	72.548	117.119	8.8628	4.08088	0	19.2748	Trans	0
LOC100503688	5	124.2	124.272	3	rs13477126	32.963	56.4462	8.65983	4.22709	0	4.74686	Trans	0
Gm9000	13	109.444	110.742	3	rs13477223	48.165	80.6657	5.80774	3.63879	0	314.259	Trans	0
Tmem64	4	15.193	15.2139	4	rs3695715	0	3.64982	4.8897	3.37925	0	6.67046	Trans	1
Cul1	6	47.4043	47.4761	6	rs13478833	41.611	76.5807	5.85514	3.95866	0.0560249	33.9244	Trans	3
C5ar1	7	16.8321	16.8449	7	gnf07.001.580	0	4.79662	9.88849	4.12173	0	140.443	Trans	70
Gm11942	4	33.0518	33.0522	9	rs4227700	32.822	58.7248	7.68451	3.97745	0	216.804	Trans	0
Gm13841	5	116.244	116.252	9	rs13480386	61.045	103.528	8.24171	3.98599	0	142.387	Trans	0
Gm5561	1	181.45	181.451	9	rs3657415	62.505	105.984	4.97422	3.30021	0.0560249	25.567	Trans	0
LOC100503125	16	36.2094	36.2098	9	rs3657415	62.505	105.984	11.2559	4.72102	0	18.7122	Trans	0
LOC100504629	18	67.7218	67.7225	9	rs3657415	62.505	105.984	12.7919	4.42777	0	17.5558	Trans	0
Gm3550	18	34.8927	34.9112	9	rs3657415	62.505	105.984	7.23859	3.97344	0	7.18982	Trans	0
Gm9855	10	41.7723	41.7752	10	rs13459122	49.894	80.2581	14.6412	4.57787	0	13.0603	Trans	34
Fggy	4	95.2242	95.5936	12	rs13481353	10.626	26.4761	8.25196	4.24019	0.0560249	8.58637	Trans	46
Ctnnb1	9	120.843	120.87	12	rs3684699	11.356	28.209	7.43649	4.10521	0	240.063	Trans	3
Serpinb1c	13	32.9733	32.99	13	CEL-13_17259068	2.942	17.9791	5.20377	3.72675	0.0930661	11.9221	Trans	0
AK157302	13	21.5872	21.5884	13	D13Mit10	22.935	49.8212	6.61315	3.95261	0	8.24158	Trans	0
Glrx	13	75.9773	75.9876	13	D13Mit105	53.767	93.5948	4.76018	3.33991	0	134.237	Trans	32
Nhedc2	3	134.971	135.006	14	rs6202061	33.514	77.3083	5.46514	3.66272	0	6.09978	Trans	1
H2-M2	17	37.6178	37.6205	17	rs3714819	25.707	55.4903	8.00206	4.26406	0	8.18756	Trans	0
LOC100503764	9	30.9571	31.0194	19	rs3711945	49.455	58.7859	7.45661	4.04445	0	16.872	Trans	0
Man1a	10	53.6258	53.7956	X	CEL-X_66015326	20.447	71.7023	5.11837	3.75734	0	23.6378	Trans	0

## Sheet: S1 Dataset B
	S1 Dataset B: IFNG+TNF-stimulated eQTL
	Gene Physical Location			eQTL genomic location
Gene Id	Chromosome	Start	End	chromosome	marker	position cM	position Mb	LOD-score	Threshold P=0.05	FDR	Av.FPKM	Cis/Trans	# of SNPs within 2Mb from TSS	WebQTL QTLs that overlap eQTL trans-bands
Snhg6	1	9.9321	9.9342	1	rs13475701	0	4.51617	8.49054	4.50459	0	21.78	Cis	26
Acadl	1	66.8774	66.9098	1	Cryg	38.82	65.7023	7.93427	4.06691	0	25.0038	Cis	48
Ugt1a6b	1	89.952	90.1166	1	rs13475955	53.533	83.3355	11.7	4.33495	0	10.0596	Cis	8
Ugt1a7c	1	89.952	90.1166	1	rs13475982	58.07	94.2293	6.51324	4.36492	0	12.7069	Cis	20
Steap3	1	122.123	122.168	1	rs3687720	66.2	126.908	11.7821	4.13424	0	18.5476	Cis	26
Qsox1	1	157.625	157.66	1	gnf01.148.750	74.544	151.138	9.79031	3.7133	0.0210048	8.67188	Cis	29
Tor3a	1	158.584	158.604	1	rs6194543	76.983	157.589	4.97086	3.76705	0.0561982	158.008	Cis	19
Soat1	1	158.358	158.404	1	rs6194543	76.983	157.589	6.29832	3.65755	0	81.8126	Cis	11
Slamf7	1	173.563	173.583	1	rs8237062	87.334	173.149	7.86645	4.20427	0	77.9784	Cis	40
Uap1	1	172.072	172.105	1	rs8237062	87.334	173.149	6.27953	4.19617	0.0351627	5.84816	Cis	39
Ly9	1	173.519	173.537	1	rs8237062	87.334	173.149	5.46442	3.9955	0.0561982	52.4415	Cis	35
Dusp23	1	174.561	174.563	1	rs8237062	87.334	173.149	7.06599	4.11527	0.0210048	6.19369	Cis	29
Ifi202b	1	175.893	175.913	1	D1Mit356	88.064	174.819	12.4668	4.39139	0	146.212	Cis	31
Ifi205	1	175.942	175.962	1	D1Mit356	88.064	174.819	8.7935	4.13574	0	273.043	Cis	30
Mnda	1	175.826	175.843	1	D1Mit356	88.064	174.819	11.1557	4.20032	0	212.439	Cis	23
Ifi204	1	175.677	175.697	1	D1Mit356	88.064	174.819	7.87926	4.04478	0.0210048	167.236	Cis	21
Mndal	1	175.787	175.81	1	D1Mit356	88.064	174.819	9.70443	4.38897	0	72.9004	Cis	10
Gm4955	1	175.399	175.417	1	D1Mit356	88.064	174.819	10.4585	4.38756	0	35.2881	Cis	0
LOC100504287	1	175.706	175.728	1	D1Mit356	88.064	174.819	4.91219	3.94769	0.0782972	19.3788	Cis	0
E030037K03Rik	1	175.522	175.529	1	D1Mit356	88.064	174.819	8.67757	4.27926	0	12.5274	Cis	0
Psen2	1	182.157	182.186	1	CEL-1_178635782	91.062	180.548	6.93501	4.12146	0.0351627	59.4939	Cis	18
LOC100504677	1	184.055	184.077	1	rs13476267	92.601	182.214	13.4954	4.56744	0	20.2688	Cis	0
Ass1	2	31.3258	31.3762	2	rs3681655	21.104	26.2239	3.4262	2.93855	0.0845773	226.515	Cis	0
Pdk1	2	71.7113	71.7419	2	gnf02.068.465	53.313	69.6347	3.23594	2.76925	0.101023	6.25722	Cis	23
Dnajc10	2	80.1556	80.1942	2	rs3722345	57.771	80.4558	16.7232	4.36136	0	8.9171	Cis	6
Slc43a3	2	84.7768	84.7987	2	rs6246565	59.231	93.9078	5.5506	4.0338	0.0845773	17.5755	Cis	2
AA467197	2	122.464	122.467	2	rs13476723	72.548	117.119	4.58672	3.2862	0.0476143	324.985	Cis	36
Bahd1	2	118.727	118.75	2	rs13476723	72.548	117.119	4.43109	3.63387	0.0561982	10.4963	Cis	12
Sord	2	122.061	122.091	2	rs13476723	72.548	117.119	6.44013	3.73434	0	8.43455	Cis	12
Blvra	2	126.896	126.923	2	rs13476723	72.548	117.119	5.1002	4.23712	0.0900629	71.6204	Cis	7
Ctnnbl1	2	157.563	157.718	2	rs13476864	86.295	157.292	7.28892	4.11961	0	10.3986	Cis	6
Zbp1	2	173.032	173.044	2	rs13476925	104.549	173.1	7.61723	4.24296	0	421.655	Cis	8
Ppdpf	2	180.922	180.923	2	rs6305540	114.896	180.826	8.01472	4.22213	0	28.3701	Cis	26
Tpd52l2	2	181.232	181.251	2	rs6305540	114.896	180.826	5.03115	3.80071	0.0351627	23.1426	Cis	12
Exosc9	3	36.4515	36.4709	3	rs13477062	17.038	36.7393	4.42189	3.68918	0.0782972	10.2256	Cis	46
Hdgf	3	87.7102	87.7201	3	UT_3_89.90208	51.915	87.6196	4.66308	3.95268	0.0845773	85.363	Cis	9
Gba	3	89.0043	89.0183	3	UT_3_89.90208	51.915	87.6196	6.9079	4.07132	0.0476143	128.448	Cis	8
Snhg8	3	123.21	123.211	3	rs13477380	73.644	122.986	9.80792	4.1823	0	8.60292	Cis	52
Mapksp1	3	137.582	137.592	3	rs13477428	84.242	135.277	6.13424	3.75439	0.0210048	35.2739	Cis	0
Gbp2	3	142.284	142.301	3	rs4138815	84.972	140.1	8.51595	4.24829	0.0210048	1378.8	Cis	1
Gbp1	3	142.258	142.282	3	rs4138815	84.972	140.1	9.71678	4.06794	0	703.968	Cis	1
Ifi44	3	151.394	151.413	3	rs3724805	92.578	149.229	7.5008	4.23498	0	270.938	Cis	35
H28	3	151.422	151.426	3	rs3724805	92.578	149.229	13.9444	4.27588	0	120.214	Cis	21
Nudt2	4	41.4122	41.428	4	CEL-4_40663271	10.468	40.5189	4.45002	3.47713	0.0561982	9.09066	Cis	0
2310028H24Rik	4	41.4645	41.5166	4	rs4138630	12.007	41.6041	6.30374	4.25305	0.0210048	10.755	Cis	7
Jun	4	94.7157	94.7189	4	rs6252282	36.356	91.1901	4.18246	3.35511	0.0561982	29.0237	Cis	7
Med8	4	118.082	118.088	4	gnf04.110.583	51.21	114.508	5.51254	4.18043	0.0900629	26.8572	Cis	8
Hyi	4	118.033	118.035	4	rs13477938	54.209	117.942	4.47639	3.60475	0.0962851	15.4117	Cis	44
Fgr	4	132.53	132.558	4	rs3664871	67.179	132.41	4.42384	3.52113	0.0351627	28.7468	Cis	7
Paqr7	4	134.053	134.065	4	rs6404906	67.909	133.564	4.54314	3.65716	0.0653434	8.01973	Cis	45
Fuca1	4	135.477	135.496	4	rs6404906	67.909	133.564	8.46562	4.23295	0	97.6155	Cis	24
C1qb	4	136.436	136.442	4	rs13478001	69.447	135.998	7.04051	4.07308	0	525.614	Cis	40
C1qc	4	136.446	136.449	4	rs13478001	69.447	135.998	4.26119	3.35805	0.0900629	288.934	Cis	36
Ece1	4	137.418	137.521	4	rs4224852	70.177	136.775	7.13645	3.95672	0	5.40969	Cis	14
Ubiad1	4	147.809	147.819	4	gnf04.147.400	78.217	147.52	11.6466	4.43972	0	5.62185	Cis	27
Dvl1	4	155.222	155.237	4	CEL-4_149694865	89.498	151.183	5.85714	3.83711	0.0351627	6.16431	Cis	22
Cpsf3l	4	155.244	155.266	4	rs13478068	93.226	154.592	6.72606	3.97227	0.0351627	19.7602	Cis	37
Galnt11	5	24.7287	24.775	5	rs6347403	20.022	24.7055	7.22864	4.09906	0	4.75182	Cis	8
D5Ertd579e	5	36.9431	36.9624	5	rs3682333	29.242	32.2521	4.70084	3.65756	0.0561982	17.5017	Cis	1
Sh3tc1	5	36.0398	36.0719	5	rs13478178	30.78	34.3271	6.39647	4.14539	0	9.51574	Cis	0
Tmem128	5	38.6516	38.6609	5	rs13478192	32.97	38.2017	5.16308	3.83869	0.0782972	49.8537	Cis	58
Bst1	5	44.2101	44.2347	5	D5Mit267	35.16	40.9777	7.996	4.05064	0	30.183	Cis	0
Uchl1	5	67.0674	67.0785	5	rs6267669	54.796	66.8939	8.98251	4.02629	0.0210048	58.4067	Cis	10
Agpat9	5	101.27	101.328	5	rs13478413	75.844	99.432	4.09125	3.06443	0	13.0739	Cis	31
Idua	5	109.098	109.114	5	gnf05.101.750	88.394	109.677	4.70585	3.27609	0.0210048	8.41105	Cis	15
Gltp	5	115.119	115.141	5	gnf05.101.750	88.394	109.677	4.4994	3.37582	0.0727365	57.5196	Cis	3
Anapc5	5	123.237	123.271	5	rs13478481	97.961	117.93	3.83548	3.14136	0.0962851	52.1763	Cis	0
Pon2	6	5.21462	5.24837	6	rs3661828	0	3.41687	5.59334	3.72453	0.0210048	21.7863	Cis	7
Atp6v0e2	6	48.4876	48.4918	6	rs6255939	22.565	47.3271	11.6805	4.384	0	4.65743	Cis	35
Ggct	6	54.9351	54.9429	6	rs6272774	29.314	54.1307	11.4009	4.32629	0	12.8361	Cis	8
Nod1	6	54.8739	54.9226	6	rs13478783	33.292	60.5414	6.33518	3.05537	0	29.5299	Cis	17
Tmsb10	6	72.9073	72.9087	6	rs13478819	40.151	73.2582	4.71467	3.93451	0.101023	661.977	Cis	0
Tex261	6	83.7204	83.7258	6	gnf06.080.293	43.801	81.237	5.67921	3.93042	0	27.7675	Cis	6
Arl6ip5	6	97.1608	97.1833	6	mCV24791247	51.987	95.5247	14.9205	4.29997	0	296.639	Cis	18
C530028O21Rik	6	124.947	124.953	6	gnf06.122.747	74.756	124.007	13.9317	4.47733	0	11.2283	Cis	14
Klrk1	6	129.56	129.574	6	D6Mit194	77.025	128.116	10.5714	4.33971	0	13.8613	Cis	52
Arhgdib	6	136.872	136.89	6	D6Mit194	77.025	128.116	6.99105	4.08282	0.0210048	520.329	Cis	26
Saps1	7	4.5831	4.61055	7	gnf07.001.580	0	4.79662	5.87306	4.11126	0.0561982	72.7758	Cis	0
Gm10693	7	3.81352	3.82077	7	gnf07.001.580	0	4.79662	9.11276	4.04493	0	9.43482	Cis	0
Pop4	7	39.0478	39.0564	7	rs13479196	15.258	38.2658	9.70409	4.38359	0	9.55106	Cis	36
Ccne1	7	38.883	38.8925	7	rs13479196	15.258	38.2658	7.98968	3.88562	0	6.79716	Cis	23
Slco3a1	7	81.4203	81.6997	7	D07Msw060	30.264	74.1259	5.2144	3.58565	0.0561982	51.1886	Cis	0
Trim12	7	111.448	111.464	7	rs13479433	39.831	108.895	10.8601	4.20516	0	23.2749	Cis	0
Trim34	7	111.393	111.411	7	rs13479433	39.831	108.895	9.67328	4.24018	0	15.7154	Cis	0
Trim5	7	111.413	111.437	7	rs13479433	39.831	108.895	10.4276	4.42073	0	5.40759	Cis	0
Itpripl2	7	125.629	125.635	7	D7Mit66	45.92	127.03	5.46579	3.84708	0.0351627	31.5649	Cis	26
LOC547150	8	19.8639	19.893	8	rs3699118	13.1	18.5128	6.08079	3.89225	0.0210048	15.0554	Cis	0
Hgsnat	8	27.0549	27.0872	8	D8Mit95	17.637	25.6046	7.08928	4.11397	0	27.6441	Cis	60
Dusp4	8	35.8707	35.8829	8	rs3658700	24.085	31.9619	6.96553	3.823	0	67.5946	Cis	27
Slc7a2	8	41.9477	42.0074	8	rs3658700	24.085	31.9619	6.8465	3.9039	0	100.217	Cis	18
Tusc3	8	40.0689	40.1939	8	rs4227096	25.623	32.372	5.76769	4.292	0.0900629	72.2151	Cis	36
Aga	8	54.5971	54.6088	8	rs4136613	36.862	50.8809	4.81164	3.33318	0.0210048	21.2287	Cis	7
Dcaf15	8	86.621	86.6287	8	rs3719174	52.647	83.3965	7.75429	4.41922	0.0210048	9.54262	Cis	18
Ciapin1	8	97.3437	97.3622	8	rs3704645	57.105	95.4277	6.82278	4.18501	0	16.5956	Cis	37
Ndrg4	8	98.227	98.2389	8	rs3704645	57.105	95.4277	6.57103	4.4393	0.0210048	6.99131	Cis	3
Cadm1	9	47.3384	47.6615	9	rs13480168	25.479	44.6577	4.74937	4.09571	0.101023	47.4532	Cis	4
Rpl29	9	106.332	106.334	9	rs3657415	62.505	105.984	10.5121	4.33539	0	47.9641	Cis	49
Mapkapk3	9	107.157	107.192	9	rs3657415	62.505	105.984	7.67316	4.04219	0	15.5311	Cis	45
Alas1	9	106.136	106.15	9	rs3657415	62.505	105.984	7.98869	3.99814	0	51.9804	Cis	18
Tgfbr2	9	115.997	116.084	9	rs13480439	73.302	116.001	6.12576	4.21245	0.0476143	16.3616	Cis	3
Ctnnb1	9	120.843	120.87	9	rs13480454	75.57	120.607	10.5828	4.48709	0	222.289	Cis	3
Ifngr1	10	19.3118	19.33	10	rs13480511	8.995	15.9548	5.23174	4.05676	0.0900629	18.4768	Cis	24
Tdg	10	82.0926	82.1534	10	rs13480674	52.163	82.9709	13.9965	4.46955	0	6.26355	Cis	34
Gas2l3	10	88.8716	88.9067	10	CEL-10_86322095	58.331	86.0509	6.26224	3.99588	0.0561982	10.3264	Cis	22
Mare	11	32.1265	32.1676	11	gnf11.023.736	8.279	24.5112	6.85182	3.98099	0	7.63162	Cis	0
Timd4	11	46.6243	46.6578	11	rs13480975	16.386	38.6168	6.52325	4.05059	0	50.9709	Cis	6
Pttg1	11	43.2337	43.2398	11	rs13480975	16.386	38.6168	6.26441	4.03581	0.0351627	19.3144	Cis	0
Hist3h2a	11	58.7682	58.7702	11	rs3023260	30.091	57.088	6.3793	3.94649	0	17.5397	Cis	42
Galnt10	11	57.4589	57.601	11	rs3023260	30.091	57.088	7.17974	4.21446	0	5.74886	Cis	17
Fam18b	11	62.693	62.7087	11	rs6344645	31.551	58.924	5.24996	3.87624	0.0782972	13.1964	Cis	33
Smcr8	11	60.591	60.6018	11	rs6344645	31.551	58.924	4.20989	3.63072	0.0476143	21.3153	Cis	19
Snap47	11	59.2207	59.2635	11	rs6344645	31.551	58.924	5.91717	3.95776	0	10.4578	Cis	18
Srebf1	11	59.9185	60.0341	11	rs6344645	31.551	58.924	8.02456	4.1646	0	8.54712	Cis	17
Smcr7	11	60.5419	60.5465	11	D11Mit4	35.222	68.4228	6.33165	4.0522	0	6.87088	Cis	20
Trp53	11	69.3939	69.4054	11	D11Mit4	35.222	68.4228	4.40318	3.57445	0.0782972	24.7722	Cis	2
Slfn8	11	82.8157	82.8343	11	rs13481126	52.958	83.097	9.63411	4.34705	0	47.1679	Cis	66
Ccl9	11	83.3864	83.3921	11	rs13481126	52.958	83.097	4.11415	3.14178	0.0561982	79.0768	Cis	24
AA465934	11	83.1052	83.1125	11	rs13481126	52.958	83.097	5.77366	3.89149	0	10.8926	Cis	6
Arf2	11	103.828	103.847	11	rs3089065	61.145	93.0263	4.9079	4.03472	0.0845773	24.9521	Cis	6
Dcaf7	11	105.898	105.921	11	rs6190155	61.875	95.1288	5.75098	4.14418	0.0561982	18.9837	Cis	0
Mrpl10	11	96.9029	96.9105	11	rs6357939	64.143	96.9424	7.32634	3.73157	0	27.7275	Cis	22
Slc39a11	11	113.106	113.427	11	rs13481273	75.798	113.027	5.15247	3.51853	0.0476143	20.0976	Cis	39
Cd300ld	11	114.844	114.851	11	rs13481243	78.967	114.533	6.02955	3.58003	0	16.4531	Cis	66
Cd300c	11	114.818	114.822	11	rs13481243	78.967	114.533	6.36942	4.07491	0	6.3683	Cis	51
Cd300lf	11	114.953	115.024	11	rs13481243	78.967	114.533	4.36552	3.31223	0.0727365	57.506	Cis	47
AF251705	11	114.858	114.863	11	rs13481243	78.967	114.533	9.06038	3.82449	0	110.969	Cis	45
Slc9a3r1	11	115.025	115.042	11	rs13481243	78.967	114.533	5.25572	3.95816	0.0727365	48.8259	Cis	3
OTTMUSG00000003606	11	114.893	114.899	11	rs13481243	78.967	114.533	4.83171	3.51673	0.0561982	8.31254	Cis	0
Gm11710	11	114.882	114.888	11	rs13481243	78.967	114.533	5.50852	3.44706	0	7.31557	Cis	0
Cant1	11	118.268	118.28	11	rs3661724	84.313	117.547	7.7106	4.10863	0	29.0155	Cis	21
Ddx1	12	13.2261	13.256	12	rs3665012	6.168	10.5384	5.39231	3.95038	0.0351627	14.0516	Cis	29
Ywhaq	12	21.3956	21.4233	12	rs3692433	8.436	13.1254	7.25808	3.93567	0	37.032	Cis	40
Cpsf3	12	21.2922	21.3209	12	rs13481353	10.626	26.4761	6.89124	4.10096	0.0210048	11.2748	Cis	48
Srp54a	12	56.1815	56.2164	12	rs4135641	26.427	54.937	5.55592	3.41364	0	7.77865	Cis	7
Srp54b	12	56.2561	56.2902	12	rs4135641	26.427	54.937	5.09993	3.72587	0.0351627	9.709	Cis	0
1700047I17Rik1	12	56.2255	56.2559	12	rs4135641	26.427	54.937	5.70598	3.87955	0.0476143	7.92472	Cis	0
1700047I17Rik2	12	56.3006	56.331	12	rs4135641	26.427	54.937	6.49508	3.49512	0	7.56024	Cis	0
LOC100503822	12	56.3753	56.4835	12	rs13481466	27.887	57.1073	6.28917	3.74808	0	9.21829	Cis	0
Gm71	12	70.6786	70.684	12	rs13481511	33.805	69.1251	5.31573	3.76228	0.0653434	19.9077	Cis	0
Slc38a6	12	74.3878	74.4539	12	rs6335879	36.073	73.0206	9.29449	4.16525	0	10.3938	Cis	11
Wars	12	110.098	110.132	12	rs13481641	70.289	109.61	4.797	3.86808	0.101023	97.5201	Cis	12
Adssl1	12	113.858	113.88	12	rs13481643	71.041	110.331	5.47792	3.86056	0.0210048	13.6317	Cis	45
BC022687	12	114.047	114.054	12	rs13481643	71.041	110.331	9.97605	4.18635	0	32.406	Cis	35
Mark3	12	112.813	112.894	12	rs13481643	71.041	110.331	10.6562	4.48961	0	15.3498	Cis	19
Aoah	13	20.886	21.1161	13	CEL-13_17259068	2.942	17.9791	5.40431	4.05464	0.0561982	42.4363	Cis	23
Hist1h2bf	13	23.6657	23.6661	13	CEL-13_17259068	2.942	17.9791	6.62384	4.14579	0	9.68482	Cis	0
C78339	13	46.7649	46.7711	13	rs13481799	18.756	47.0551	4.84741	3.88336	0.0653434	5.26236	Cis	4
Hrh2	13	54.2875	54.3178	13	rs6410864	26.664	56.949	5.85331	4.12839	0.0727365	7.34862	Cis	7
Cdk20	13	64.5339	64.541	13	rs13481839	33.412	60.519	4.22196	3.47979	0.0727365	6.0461	Cis	57
Dapk1	13	60.7033	60.8645	13	rs13481839	33.412	60.519	8.12118	4.00854	0	10.8264	Cis	44
Ctsl	13	64.4645	64.4716	13	rs13481839	33.412	60.519	5.70001	3.69461	0	721.987	Cis	36
Emb	13	118.009	118.063	13	rs4230072	78.718	113.528	5.46074	4.09969	0.0653434	24.7951	Cis	39
Il3ra	14	15.179	15.188	14	D14Mit147	0	14.285	6.50586	3.75732	0	43.6235	Cis	12
Oxa1l	14	54.9805	55.0365	14	rs13482159	21.336	46.321	4.14337	3.59954	0.0962851	10.7945	Cis	42
Ktn1	14	48.2834	48.3562	14	rs13482159	21.336	46.321	4.66295	3.66301	0.101023	9.08581	Cis	21
Zfp706	15	36.9268	36.9372	15	CEL-15_36490596	17.403	36.3656	4.86073	3.70525	0.0561982	10.7897	Cis	20
Nol12	15	78.7654	78.7723	15	rs8259436	35.775	74.6804	4.53064	3.68162	0.101023	9.4566	Cis	29
Ly6c2	15	74.9386	74.9424	15	rs8259436	35.775	74.6804	5.08008	3.85804	0.0727365	6.14556	Cis	19
Ncf4	15	78.0752	78.093	15	rs13482654	38.215	76.5247	7.73507	3.89813	0.0210048	205.247	Cis	39
Csf2rb2	15	78.1129	78.136	15	rs13482654	38.215	76.5247	5.16579	3.91672	0.0845773	126.946	Cis	6
1110038F14Rik	15	76.779	76.7812	15	rs13482654	38.215	76.5247	6.28631	3.87267	0	78.0369	Cis	0
Apobec3	15	79.72	79.7389	15	D15Mit71	38.944	79.4209	10.1898	4.2243	0	58.418	Cis	48
Parvg	15	84.1551	84.1734	15	D15Mit71	38.944	79.4209	6.23153	4.25769	0.0210048	19.0114	Cis	3
LOC100504219	15	79.7416	79.7631	15	D15Mit71	38.944	79.4209	5.38416	3.87227	0.0351627	4.66511	Cis	0
Tctex1d2	16	32.4094	32.429	16	rs4176590	35.29	39.6309	5.05119	3.93739	0.0561982	21.1001	Cis	10
Mina	16	59.4716	59.5556	16	rs4188825	51.154	56.6526	3.99728	3.32811	0.0727365	6.54451	Cis	6
Tbc1d23	16	57.1675	57.2316	16	rs4188842	52.693	56.6753	9.19823	3.87068	0	11.2818	Cis	0
Hspa13	16	75.7554	75.7671	16	rs4205157	73.373	74.9179	6.50922	3.90169	0	9.93786	Cis	27
Usp16	16	87.4552	87.4961	16	rs4213876	82.381	87.112	8.52172	4.28411	0	11.6477	Cis	11
Glo1	17	30.7298	30.7496	17	rs13482937	12.361	28.5758	8.39852	4.02928	0	16.4422	Cis	3
H2-DMb2	17	34.2824	34.288	17	Cryaa	14.8	29.8955	5.73045	3.76622	0.0351627	123.922	Cis	27
H2-Eb1	17	34.4428	34.4536	17	rs3672987	16.26	33.2472	7.80709	4.0821	0	483.973	Cis	60
H2-T22	17	36.1754	36.1796	17	rs3672987	16.26	33.2472	8.42354	4.19129	0	295.044	Cis	51
H2-Bl	17	36.2171	36.2212	17	rs3672987	16.26	33.2472	6.68872	3.98482	0	55.6034	Cis	50
H2-Oa	17	34.2293	34.2322	17	rs3672987	16.26	33.2472	5.34388	3.61949	0	14.3959	Cis	45
H2-T23	17	36.1314	36.1751	17	rs3672987	16.26	33.2472	5.6887	4.28769	0.0653434	1059.02	Cis	34
H2-Q2	17	35.4793	35.4827	17	rs3672987	16.26	33.2472	9.06827	4.12416	0	138.241	Cis	26
Gm8909	17	36.3019	36.3055	17	rs3672987	16.26	33.2472	8.2159	4.17179	0	141.028	Cis	22
Ltb	17	35.3315	35.3332	17	rs3672987	16.26	33.2472	5.61687	3.39495	0	15.6862	Cis	18
A930015D03Rik	17	36.1314	36.1751	17	rs3672987	16.26	33.2472	8.96622	4.2503	0	9.6059	Cis	8
H2-Q10	17	35.607	35.6115	17	rs3672987	16.26	33.2472	6.51199	3.61067	0	112.988	Cis	1
LOC100502870	17	34.1116	34.1373	17	rs3672987	16.26	33.2472	6.19636	4.11633	0.0210048	919.221	Cis	0
C920025E04Rik	17	36.2462	36.2486	17	rs3672987	16.26	33.2472	8.92009	3.9271	0	332.699	Cis	0
LOC100504404	17	34.4789	34.4845	17	rs3672987	16.26	33.2472	13.6389	4.49256	0	242.935	Cis	0
Gm7035	17	34.1116	34.1373	17	rs3672987	16.26	33.2472	12.8902	4.26767	0	179.012	Cis	0
Gm10499	17	36.2787	36.2993	17	rs3672987	16.26	33.2472	11.5932	4.15464	0	97.3068	Cis	0
H2-Q1	17	35.4575	35.462	17	rs3672987	16.26	33.2472	5.70068	3.62768	0	53.3778	Cis	0
H2-t9	17	36.2586	36.2666	17	gnf17.038.280	19.71	37.2375	5.17493	3.44516	0	56.8976	Cis	51
Nlrc4	17	74.8256	74.8584	17	rs13483096	38.68	72.6062	12.2078	4.19592	0	8.08638	Cis	8
Qpct	17	79.4512	79.4896	17	gnf17.080.475	47.116	79.56	4.88571	3.78009	0.0782972	17.0062	Cis	50
Klc2	19	5.10775	5.11841	19	rs13483499	0.73	3.41309	4.92276	3.76104	0.0727365	5.35637	Cis	6
Fads1	19	10.2574	10.2714	19	rs4139262	3.899	8.99398	7.93369	4.30598	0.0210048	8.10864	Cis	6
Nt5c2	19	46.9613	47.0988	19	rs13483653	37.041	48.078	6.18551	3.83424	0.0351627	6.68004	Cis	32
2700078E11Rik	19	60.6006	60.6569	19	rs3711945	49.455	58.7859	7.43607	4.05348	0	19.3435	Cis	20
Golt1b	6	142.336	142.352	1	rs3711079	6.819	21.9325	4.80297	3.4257	0.0476143	24.756	Trans	0
Fes	7	87.5226	87.5328	1	mCV23695025	8.357	22.1585	5.00988	3.59325	0.0561982	36.0637	Trans	10
Csnk1g2	10	80.0855	80.1035	1	mCV23695025	8.357	22.1585	4.58869	3.65701	0.0351627	17.1603	Trans	0
2410042D21Rik	2	112.219	112.254	1	mCV23695025	8.357	22.1585	4.56048	3.38971	0.0210048	8.75239	Trans	0
Prkar2a	9	108.594	108.652	1	rs6154379	94.06	187.002	3.49056	3.03733	0.0782972	5.50442	Trans	1
Mknk1	4	115.512	115.552	2	D2Mit5	10.88	9.44628	5.36496	3.8636	0.0561982	11.7853	Trans	2
Lipn	19	34.1418	34.1594	2	CEL-2_79237503	57.041	79.1836	5.91552	3.77871	0.0210048	5.98641	Trans	0
LOC100502673	16	32.4094	32.429	2	rs13476723	72.548	117.119	4.6453	3.8126	0.0845773	24.0042	Trans	0
Slc7a1	5	149.139	149.211	2	rs13476822	80.456	147.204	6.21225	4.23863	0.0653434	11.286	Trans	3
Gm13212	4	145.207	145.214	2	rs3696870	81.186	147.478	4.46037	3.7122	0.0962851	10.5534	Trans	0
Slc48a1	15	97.6148	97.6621	2	rs6209325	82.646	147.881	4.83936	3.93154	0.0962851	133.944	Trans	12
Atf5	7	52.0676	52.1044	2	rs13476834	83.376	150.449	4.36966	3.56929	0.0727365	34.0027	Trans	10
Ankrd37	8	47.0823	47.0852	2	CEL-2_168586738	97.822	168.349	4.36775	3.54493	0.0782972	6.00741	Trans	0
Car2	3	14.8864	14.9008	3	rs13476950	0	3.78542	4.63959	3.41206	0.0210048	6.62202	Trans	8
Mx2	16	97.7577	97.7825	3	rs13476989	3.728	16.0333	4.3528	3.39144	0.0782972	29.2725	Trans	28
Gm14085	2	122.311	122.354	3	rs13476989	3.728	16.0333	4.18669	3.28509	0.0727365	37.6263	Trans	15
Flt1	5	148.374	148.538	3	rs13476989	3.728	16.0333	5.07009	3.82438	0.0782972	6.52058	Trans	0
LOC100503688	5	124.2	124.272	3	rs13477126	32.963	56.4462	7.97766	3.75768	0	10.24	Trans	0
Gm9000	13	109.444	110.742	3	rs13477223	48.165	80.6657	4.71882	3.85066	0.0782972	190.486	Trans	0
Psmg2	18	67.8013	67.8138	4	gnf04.019.134	3.649	22.3065	4.00935	3.45097	0.0782972	5.59099	Trans	8
Ell	8	73.0636	73.1168	4	CEL-4_40663271	10.468	40.5189	3.64536	3.07843	0.0782972	6.38575	Trans	0
Psip1	4	83.1016	83.1323	4	rs13477759	27.999	68.9382	5.797	4.18345	0.0351627	7.06657	Trans	4
Cnih4	1	183.081	183.099	4	rs3687391	48.893	114.037	3.83262	3.21447	0.0900629	26.4782	Trans	11
Tbc1d9	8	85.6893	85.7968	4	rs6404906	67.909	133.564	6.53304	3.8019	0	36.5198	Trans	25
Gm2573	15	12.0476	12.1152	4	rs6404906	67.909	133.564	4.64395	3.79083	0.0727365	51.0721	Trans	0
LOC100503799	5	46.8056	46.8059	4	rs6404906	67.909	133.564	5.2995	3.59926	0.0653434	14.0521	Trans	0
Gm6594	17	82.9386	82.9389	4	rs6404906	67.909	133.564	7.31645	4.05745	0	7.2411	Trans	0
Gbp4	5	105.545	105.569	5	rs13478337	65.724	77.8746	6.16093	4.03336	0.0210048	419.17	Trans	16
Gbp10	5	105.645	105.669	5	rs13478337	65.724	77.8746	5.18436	3.97362	0.0561982	126.454	Trans	7
Arpp19	9	74.8854	74.9081	5	CEL-5_93945748	72.924	97.0678	4.66402	3.65769	0.0782972	11.3644	Trans	38
Pqbp1	X	7.47165	7.47635	5	rs3696322	75.114	98.9408	3.30342	2.89202	0.0962851	14.8615	Trans	0
LOC100504173	3	8.80214	8.92386	5	D5Mit10	80.434	104.668	4.31953	3.01414	0.0476143	48.2844	Trans	0
Gm12504	4	44.1348	44.137	5	D5Mit10	80.434	104.668	4.54412	3.53169	0.0900629	11.4913	Trans	0
Psph	5	130.271	130.293	5	gnf05.101.750	88.394	109.677	4.1829	3.38396	0.0561982	7.60871	Trans	13
LOC100504524	2	162.745	162.745	5	rs3709746	95.693	116.391	5.17152	3.57399	0.0351627	6.0894	Trans	0
1500002O20Rik	7	25.1846	25.2078	5	rs13478566	118.034	142.54	4.8607	3.92563	0.101023	23.3775	Trans	14
Gm8526	13	88.6071	88.6187	5	rs13478586	122.619	147.659	6.55561	4.24137	0.0476143	10.5342	Trans	0
Gm5528	1	72.0509	72.0513	5	rs13478586	122.619	147.659	4.2169	3.22434	0.0727365	6.88481	Trans	0
Chchd4	6	91.4143	91.4234	6	rs13478833	41.611	76.5807	4.94543	3.94455	0.0782972	11.7541	Trans	39
Gm6498	14	48.7405	48.8806	6	gnf06.122.747	74.756	124.007	5.75552	3.79499	0	20.0816	Trans	55
Cd200r1	16	44.7658	44.7951	6	D6Mit52	78.485	127.788	3.80352	3.24275	0.0782972	13.3254	Trans	0
Dhx34	7	16.7826	16.8074	7	gnf07.001.580	0	4.79662	7.27243	4.18194	0	4.57482	Trans	51
Glrx	13	75.9773	75.9876	7	D7Mit191	2.998	19.4719	5.18921	3.56213	0	380.817	Trans	32	Viral titers post MHV-3 infection [PFU/g liver]
Pira6	7	4.22574	4.23453	7	D7Mit191	2.998	19.4719	6.71988	4.02483	0	35.4766	Trans	6	Mean hepatic inflammation after inoculation of H. hepaticus [um2 ]
Slc16a10	10	39.7533	39.8621	7	D7Mit191	2.998	19.4719	3.66148	3.27462	0.101023	73.9731	Trans	0
Pira1	7	3.68323	3.69147	7	D7Mit191	2.998	19.4719	7.23871	4.01362	0	43.4429	Trans	0
Pira3	7	3.85988	3.8671	7	D7Mit191	2.998	19.4719	6.66021	4.02928	0.0210048	18.5535	Trans	0
Tmem178	17	81.344	81.4012	7	rs13479153	3.728	25.7229	5.05142	4.08243	0.0962851	64.5827	Trans	0
Ngrn	7	87.4061	87.4103	7	D07Msw060	30.264	74.1259	9.50132	4.26217	0	10.6576	Trans	17
Pde2a	7	108.57	108.661	7	D7Mit238	45.19	126.238	5.06407	3.68856	0.0351627	6.70777	Trans	26
Aldoart2	12	56.6661	56.6677	7	CEL-7_112826297	52.818	132.497	7.37636	3.81312	0	36.0508	Trans	0
Clic4	4	134.77	134.829	8	rs3658700	24.085	31.9619	4.42443	3.60308	0.0845773	501.614	Trans	42
Hmgn2	4	133.521	133.524	8	rs3658700	24.085	31.9619	3.86192	3.03589	0.0727365	17.3891	Trans	22
Lims2	18	32.0912	32.1183	8	rs3658700	24.085	31.9619	6.41945	3.8309	0	9.10061	Trans	1
Gm10073	8	109.097	109.097	9	rs4227700	32.822	58.7248	6.3608	3.72293	0	517.532	Trans	0
LOC100502641	7	134.429	134.43	9	rs4227700	32.822	58.7248	9.88515	4.31094	0.0210048	129.518	Trans	0
Gm13841	5	116.244	116.252	9	rs3657415	62.505	105.984	6.77417	4.10029	0.0210048	78.7642	Trans	0
Gm8210	1	43.246	43.2466	9	rs3657415	62.505	105.984	8.2738	4.11658	0	70.5968	Trans	0
LOC100504629	18	67.7218	67.7225	9	rs3657415	62.505	105.984	14.7533	4.5769	0	39.9643	Trans	0
LOC100503125	16	36.2094	36.2098	9	rs3657415	62.505	105.984	6.69875	3.91074	0	16.4779	Trans	0
Gm11449	2	161.308	161.309	9	rs3657415	62.505	105.984	8.70928	4.28959	0	11.5694	Trans	0
Gm9855	10	41.7723	41.7752	10	rs13459122	49.894	80.2581	15.4549	4.68207	0	9.45485	Trans	34
Tmem104	11	115.049	115.108	11	rs3089065	61.145	93.0263	5.06893	4.01862	0.0900629	19.5716	Trans	15
Cd37	7	52.489	52.4942	11	rs3089065	61.145	93.0263	5.11496	3.93038	0.0653434	80.7173	Trans	1
Spag9	11	93.8574	93.9874	11	rs3661724	84.313	117.547	4.8687	3.65559	0.0782972	16.3483	Trans	30
Parl	16	20.2799	20.3024	12	Mod1r	1.539	4.42306	4.75103	3.83346	0.0351627	23.1263	Trans	0
Rpl3	15	79.9082	79.9138	12	rs13481278	0	5.26072	5.08226	3.97378	0.0351627	107.051	Trans	14
Gm5879	6	87.7149	87.7162	12	rs13481278	0	5.26072	5.26215	4.12021	0.0900629	125.124	Trans	0
Ruvbl1	6	88.4154	88.4476	12	rs6176675	2.998	9.21756	3.41167	2.79823	0.0476143	7.50092	Trans	18
Drg2	11	60.2681	60.2822	12	rs6176675	2.998	9.21756	4.79795	3.88828	0.0845773	13.9925	Trans	12
Bcap29	12	32.2802	32.3195	12	rs6176675	2.998	9.21756	4.65962	3.54398	0.0476143	8.63686	Trans	10
Fen1	19	10.2736	10.2784	12	rs6176675	2.998	9.21756	4.34373	3.6021	0.0351627	9.67027	Trans	8
Eif2b1	5	125.02	125.029	12	rs6176675	2.998	9.21756	4.08779	3.54157	0.0845773	8.16316	Trans	8
Eif3l	15	78.9057	78.9248	12	rs6176675	2.998	9.21756	4.33718	3.64495	0.101023	50.3176	Trans	7
Snrpa1	7	73.2052	73.2195	12	rs6176675	2.998	9.21756	5.90048	4.04266	0.0210048	14.2624	Trans	6
Txndc5	13	38.5921	38.6203	12	rs6176675	2.998	9.21756	4.92929	3.94074	0.0653434	13.6851	Trans	6
Ebna1bp2	4	118.293	118.305	12	rs6176675	2.998	9.21756	4.3153	3.6102	0.0900629	10.6389	Trans	6
Eef1g	19	9.04153	9.05267	12	rs6176675	2.998	9.21756	5.60724	3.98834	0.0210048	144.933	Trans	4
Smyd2	1	191.704	191.746	12	rs6176675	2.998	9.21756	5.65823	3.95104	0.0727365	5.89662	Trans	3
Paics	5	77.3423	77.3965	12	rs6176675	2.998	9.21756	4.36872	3.49114	0.0782972	11.2289	Trans	2
Pigk	3	152.377	152.452	12	rs6176675	2.998	9.21756	3.99992	3.44691	0.0962851	9.00873	Trans	2
Idh3a	9	54.4343	54.4525	12	rs6176675	2.998	9.21756	5.45171	3.85758	0	7.44668	Trans	2
Trap1	16	4.03714	4.07781	12	rs6176675	2.998	9.21756	5.05578	4.03433	0.0962851	19.0748	Trans	1
Prpf31	7	3.58159	3.59409	12	rs6176675	2.998	9.21756	5.33214	3.70339	0.0210048	16.7106	Trans	1
Fh1	1	177.532	177.556	12	rs6176675	2.998	9.21756	5.16701	3.88703	0.0962851	13.3525	Trans	1
Wbscr22	5	135.529	135.54	12	rs6176675	2.998	9.21756	4.93869	3.99918	0.0900629	11.5758	Trans	1
Nop16	13	54.6856	54.6914	12	rs6176675	2.998	9.21756	5.98448	4.02141	0.0210048	7.29844	Trans	1
Ndufa10	1	94.3363	94.3703	12	rs6176675	2.998	9.21756	4.80771	3.91964	0.0782972	44.6224	Trans	0
Cnpy3	17	46.8727	46.8892	12	rs6176675	2.998	9.21756	5.50569	4.29961	0.0900629	32.757	Trans	0
Snapc5	9	64.0271	64.0305	12	rs6176675	2.998	9.21756	4.25591	3.28211	0.0351627	29.5138	Trans	0
Mbd3	10	79.8372	79.8696	12	rs6176675	2.998	9.21756	4.30245	3.49908	0.0782972	26.9449	Trans	0
Pa2g4	10	127.995	128.003	12	rs6176675	2.998	9.21756	5.69408	3.84285	0.0210048	22.6967	Trans	0
Prpf19	19	10.9698	10.98	12	rs6176675	2.998	9.21756	5.10937	3.80135	0.0653434	19.9447	Trans	0
Rbmxrt	8	81.0292	81.0328	12	rs6176675	2.998	9.21756	4.83259	3.91625	0.0653434	17.7509	Trans	0
Rcc2	4	140.257	140.279	12	rs6176675	2.998	9.21756	5.24575	4.05723	0.0962851	14.9212	Trans	0
Fkbp4	6	128.38	128.389	12	rs6176675	2.998	9.21756	5.41566	3.77331	0.0210048	14.4977	Trans	0
Atic	1	71.6037	71.626	12	rs6176675	2.998	9.21756	5.23388	3.92057	0.0561982	13.9343	Trans	0
Gm15210	8	102.553	102.556	12	rs6176675	2.998	9.21756	6.62877	4.14365	0.0210048	12.0816	Trans	0
Bop1	15	76.2109	76.3077	12	rs6176675	2.998	9.21756	5.4403	4.05746	0.0476143	11.5979	Trans	0
Ccdc22	X	7.13569	7.18255	12	rs6176675	2.998	9.21756	4.91381	3.9133	0.0900629	10.5003	Trans	0
Cyp20a1	1	60.4002	60.4442	12	rs6176675	2.998	9.21756	5.05873	4.07829	0.0900629	8.58639	Trans	0
Idh2	7	87.2397	87.2602	12	rs6176675	2.998	9.21756	5.00261	3.84414	0.0210048	6.06293	Trans	0
Gar1	3	129.528	129.534	12	rs6176675	2.998	9.21756	5.72618	3.96897	0.0210048	5.38202	Trans	0
Ptplad1	9	64.8348	64.8695	12	rs6176675	2.998	9.21756	5.31616	3.92201	0.0210048	5.07017	Trans	0
Impdh2	9	108.463	108.468	12	rs6176675	2.998	9.21756	7.21113	4.19815	0	4.66209	Trans	0
Pdgfb	15	79.8263	79.8452	12	rs3665012	6.168	10.5384	4.29368	3.62576	0.0782972	61.7297	Trans	23
Isoc2a	7	4.82865	4.84732	12	rs3665012	6.168	10.5384	5.57191	3.69106	0	9.69817	Trans	23
Ddx18	1	123.45	123.465	12	rs3665012	6.168	10.5384	4.79686	3.91648	0.0653434	6.73206	Trans	11
Bcl2l11	2	127.952	127.988	12	rs3665012	6.168	10.5384	4.84693	4.08075	0.0845773	19.4954	Trans	2
Elp3	14	66.1493	66.2118	12	rs3665012	6.168	10.5384	3.51318	3.0536	0.0727365	5.38824	Trans	2
Pdxk	10	77.8995	77.9277	12	rs3665012	6.168	10.5384	4.19724	3.31171	0.0561982	21.5525	Trans	0
Tubg1	11	100.981	100.988	12	rs3665012	6.168	10.5384	6.50687	3.80961	0	8.97076	Trans	0
Pwp1	10	85.3346	85.3518	12	rs3665012	6.168	10.5384	4.80233	3.72656	0.0561982	7.30454	Trans	0
Gm10259	3	25.1097	25.1116	12	rs3665012	6.168	10.5384	5.44866	4.09533	0.0782972	6.35451	Trans	0
Rbmx	X	54.6365	54.6462	12	rs3665012	6.168	10.5384	4.34327	3.32781	0.0210048	5.14283	Trans	0
Exosc2	2	31.5263	31.5368	12	rs3665012	6.168	10.5384	5.17093	3.73204	0.0210048	5.10348	Trans	0
Wrb	16	96.367	96.3795	12	rs3665012	6.168	10.5384	4.01353	3.3795	0.0727365	4.58508	Trans	0
Cdkn1a	17	29.2279	29.2377	12	rs3692433	8.436	13.1254	4.41987	3.70364	0.101023	443.388	Trans	36
Gsr	8	34.7637	34.8086	12	rs3692433	8.436	13.1254	4.88592	3.67949	0	59.7052	Trans	29
Myadm	7	3.28904	3.29935	12	rs3692433	8.436	13.1254	4.30836	3.67724	0.0845773	112.707	Trans	3
Fam108c	7	91.2579	91.3004	12	rs3692433	8.436	13.1254	3.81302	3.19806	0.0962851	30.3296	Trans	0
Bag5	12	112.948	112.951	12	Rrm2	9.166	25.4459	4.76755	3.91314	0.101023	7.15612	Trans	35
Cd53	3	106.562	106.593	12	rs3684699	11.356	28.209	4.23276	3.38356	0.0653434	215.517	Trans	0
Eif3j	2	121.854	121.944	12	rs4135641	26.427	54.937	5.2597	3.9654	0.0782972	5.46742	Trans	24
Cyth1	11	118.025	118.11	13	CEL-13_25470193	4.48	26.1824	4.09227	3.29749	0.101023	16.3333	Trans	2
Cfdp1	8	114.292	114.378	13	rs13481752	8.287	34.0408	5.26916	4.1725	0.0210048	30.7979	Trans	0
Wdr33	18	31.9637	32.0686	13	rs6327619	13.646	37.8062	4.25485	3.34851	0.0782972	9.43497	Trans	5
Gm14535	X	12.795	12.7958	13	rs6327619	13.646	37.8062	4.1315	3.2116	0.0782972	18.0759	Trans	0
Csnk1a1	18	61.7152	61.748	13	rs3657836	17.296	46.1638	4.54819	3.7996	0.0653434	64.3773	Trans	2
Pdap1	5	145.89	145.901	13	rs6411274	19.486	47.2253	3.81362	3.18403	0.0962851	24.5637	Trans	0
Fam103a1	7	88.9078	88.9144	13	rs13481995	69.272	107.136	4.91238	3.82371	0.0727365	13.4744	Trans	2
Zcchc9	13	91.9361	91.9473	14	D14Mit147	0	14.285	5.37007	3.63413	0.0351627	12.1432	Trans	10
Smarce1	11	99.0704	99.0923	14	D14Mit147	0	14.285	4.51343	3.44239	0.0476143	12.1569	Trans	5
Gm3219	14	35.1582	35.1589	14	D14Mit166	67.455	105.721	4.08166	3.39016	0.0845773	5.28177	Trans	0
Gm8539	5	20.9897	21.1514	14	rs13482374	71.434	111.945	4.72965	3.80166	0.0900629	8.71662	Trans	0
Amn1	6	149.106	149.137	15	CEL-15_8331158	0	8.42428	4.81863	3.79058	0.0653434	9.96129	Trans	0
Tor1aip1	1	157.852	157.916	15	rs13482701	47.381	89.7057	4.21817	3.4017	0.0561982	78.3552	Trans	73	Proliferation of CFU 72 h after dose of 1-2.5e4 CFU Listeria monocytogenes [number per liver]; (2)( BXD mice)Infectious disease, immune system: Herpes simplex virus type 1, spleen weights following corneal infection, young adult female. (3) (BXD mice) nfectious disease, immune function: Leishmania major (footpad injection, 5 million promastigotes at 7 weeks), granulocyte colony-stimulating factor…
Trim14	4	46.5197	46.549	15	rs13482701	47.381	89.7057	5.39618	3.99641	0.0561982	34.2922	Trans	12
Unc13d	11	115.923	115.939	15	rs13482701	47.381	89.7057	4.48212	3.7145	0.0962851	17.0433	Trans	10
Cyth4	15	78.4275	78.4524	15	rs13482701	47.381	89.7057	4.17367	3.34314	0.0351627	75.9097	Trans	7
Stard8	X	96.2379	96.2701	15	rs13482701	47.381	89.7057	4.48531	3.62935	0.0845773	7.05708	Trans	5
Pcdh7	5	58.1093	58.5235	15	rs13482701	47.381	89.7057	5.20273	3.80608	0.0351627	62.2075	Trans	2
Keap1	9	21.0298	21.0438	15	rs13482701	47.381	89.7057	5.30597	4.01121	0.0561982	41.6333	Trans	0
Siglec1	2	130.895	130.913	15	rs13482701	47.381	89.7057	5.3669	3.98114	0.0653434	35.4932	Trans	0
Arhgef7	8	11.7281	11.8352	15	rs13482701	47.381	89.7057	4.27451	3.53447	0.0653434	20.4657	Trans	0
Maf	8	118.227	118.231	15	rs13482701	47.381	89.7057	4.91243	3.62821	0.0210048	11.9575	Trans	0
Nfic	10	80.8589	80.8899	15	rs13482701	47.381	89.7057	3.87192	3.18102	0.0351627	9.73224	Trans	0
Arhgap10	8	79.7743	80.0425	15	rs3688273	54.107	96.0311	5.3073	3.76707	0.0210048	40.7018	Trans	0
Slfn3	11	83.0048	83.0287	15	rs3688273	54.107	96.0311	4.97461	3.76604	0.0476143	13.6639	Trans	0
Slfn10	11	82.8416	82.854	15	rs3688273	54.107	96.0311	4.35343	3.63668	0.0900629	11.4561	Trans	0
Large	8	75.3385	75.8765	15	rs3722513	55.646	96.6217	5.34225	3.94719	0.0476143	14.5215	Trans	0
B020018G12Rik	1	177.892	178.205	16	gnf16.061.075	58.94	63.7731	4.88097	3.44779	0.0351627	9.99018	Trans	0
Fars2	13	36.2093	36.6295	16	rs4197069	61.208	66.2255	4.78197	3.90175	0.0653434	7.43082	Trans	8
Ndufv3	17	31.6571	31.6683	16	rs4197069	61.208	66.2255	4.69074	3.59945	0.0561982	76.4986	Trans	1
Hagh	17	24.9874	25.0014	17	D17Mit18	7.173	8.60126	5.82555	3.73252	0	6.51623	Trans	49
Ppp2r1a	17	21.0824	21.1029	17	D17Mit18	7.173	8.60126	4.8901	3.72205	0.0653434	116.728	Trans	6
Gm6436	13	61.8119	61.8162	17	rs3672987	16.26	33.2472	6.21606	3.83385	0.0210048	31.5235	Trans	0
EG630612	13	62.3189	62.3198	17	rs3672987	16.26	33.2472	6.01571	3.70048	0	13.4258	Trans	0
Rftn1	17	50.1326	50.3298	17	gnf17.038.280	19.71	37.2375	6.76343	3.89692	0	22.1697	Trans	1
Sbds	5	130.722	130.731	17	rs13483116	44.118	78.934	4.3614	3.62969	0.0962851	37.1165	Trans	1
Gm6969	12	25.3235	25.3239	17	rs3684732	52.436	83.4072	4.93037	3.48301	0.0351627	95.9111	Trans	0
Gm16381	12	88.9851	88.9856	17	rs13483144	60.594	86.2853	4.45563	3.58691	0.101023	6.95485	Trans	1
Acp1	12	31.5692	31.5965	18	rs13483246	9.075	21.5124	5.29002	3.74259	0.0210048	11.2261	Trans	15
Ezr	17	6.94248	6.98713	18	rs13483251	9.805	22.9448	5.7057	4.12766	0.0476143	29.3783	Trans	0
Fam58b	11	78.564	78.5652	18	rs13483264	10.534	26.9198	4.49238	3.71844	0.0845773	5.67581	Trans	0
Slc7a11	3	50.1689	50.2475	18	rs13483308	16.452	38.4285	3.70637	3.26272	0.0962851	15.8553	Trans	15
Pycard	7	135.135	135.137	18	rs13483310	17.182	38.8148	4.65259	3.78954	0.101023	26.4776	Trans	4
Nans	4	46.5022	46.5163	18	rs3669650	18.721	39.1072	5.3254	4.15377	0.0561982	15.5922	Trans	0
Sertad2	11	20.4433	20.553	18	rs3683264	20.181	41.9407	4.05257	3.48704	0.0962851	8.43563	Trans	13
Rab6	7	107.698	107.79	18	rs3683264	20.181	41.9407	4.4639	3.26761	0.0210048	34.9468	Trans	0
Prkar2b	12	32.6433	32.7461	18	rs4231834	23.258	44.1816	4.81116	3.77456	0.0727365	10.9539	Trans	13
Ttc39c	18	12.802	12.8956	18	rs4231834	23.258	44.1816	4.94644	3.74263	0.0210048	12.7529	Trans	0
Tnfsf12	11	69.4956	69.5095	18	CEL-18_55824525	30.077	55.4863	4.86637	3.7639	0.0653434	56.9581	Trans	0

## Sheet: S1 Dataset C
	S1 Dataset C: CpG-stimulated eQTL
	Gene Physical Location			eQTL genomic location
Gene Id	Chromosome	Start	End	chromosome	marker	position cM	position Mb	LOD-score	Threshold P=0.05	FDR	Av.FPKM	Cis/Trans	# of SNPs within 2Mb from TSS	WebQTL QTLs that overlap eQTL trans-bands
Snhg6	1	9.9321	9.9342	1	rs13475701	0	4.51617	11.3863	4.29211	0	26.379	Cis	26
Cops5	1	10.0149	10.028	1	rs13475701	0	4.51617	5.60427	3.81111	0	55.712	Cis	9
Neurl3	1	36.3214	36.3303	1	rs13475818	26.254	38.0936	4.83805	3.7315	0.0558551	37.1705	Cis	33
Als2cr4	1	59.1574	59.1769	1	rs6245700	33.631	59.1765	7.58426	4.20774	0.0190556	9.95414	Cis	41
Lancl1	1	67.0471	67.0854	1	Cryg	38.82	65.7023	8.78705	4.26189	0	4.56484	Cis	92
Acadl	1	66.8774	66.9098	1	Cryg	38.82	65.7023	12.8195	4.31598	0	19.5179	Cis	48
Zfand2b	1	75.1652	75.1682	1	mCV24115911	45.997	76.5248	5.42002	4.11241	0.0760033	17.136	Cis	10
Tmbim1	1	74.3316	74.4003	1	mCV24115911	45.997	76.5248	6.79014	3.91144	0	33.5792	Cis	6
Ugt1a7c	1	89.952	90.1166	1	rs13475955	53.533	83.3355	8.94354	4.11135	0	61.3225	Cis	20
Usp40	1	89.8417	89.9051	1	rs13475955	53.533	83.3355	7.51071	4.16836	0	4.67368	Cis	11
Ugt1a6b	1	89.952	90.1166	1	rs13475955	53.533	83.3355	12.8361	4.25355	0	19.8779	Cis	8
Pign	1	107.418	107.56	1	D1Mit386	61.09	102.297	8.06445	3.83482	0	11.4986	Cis	24
Slc35f5	1	127.458	127.492	1	rs3687720	66.2	126.908	4.35959	3.71951	0.0921734	13.3648	Cis	30
Rab3gap1	1	129.765	129.84	1	rs6263067	68.468	129.065	6.21379	3.85421	0.0190556	12.4667	Cis	34
Steap3	1	122.123	122.168	1	rs6263067	68.468	129.065	9.63901	4.23363	0	32.7918	Cis	26
Ipo9	1	137.279	137.327	1	rs3678662	70.007	134.378	9.8494	4.07273	0	15.7687	Cis	19
Qsox1	1	157.625	157.66	1	rs6194543	76.983	157.589	12.2392	3.88054	0	22.4105	Cis	29
Tor3a	1	158.584	158.604	1	rs6194543	76.983	157.589	6.28715	3.99434	0.0331527	61.9441	Cis	19
Snord47	1	162.965	162.969	1	rs13476203	78.443	161.799	8.21277	3.6199	0	16973.2	Cis	38
Dusp12	1	172.804	172.816	1	rs3714825	84.082	170.147	11.3839	4.43849	0	7.84078	Cis	51
Slamf7	1	173.563	173.583	1	rs8237062	87.334	173.149	8.00054	4.04788	0	29.0521	Cis	40
Igsf8	1	174.243	174.25	1	rs8237062	87.334	173.149	7.18801	4.15211	0.0190556	74.5487	Cis	34
Tomm40l	1	173.144	173.153	1	rs8237062	87.334	173.149	5.4677	3.65978	0	9.36475	Cis	32
Dusp23	1	174.561	174.563	1	rs8237062	87.334	173.149	11.7575	4.30521	0	5.90544	Cis	29
Ncstn	1	173.996	174.071	1	rs8237062	87.334	173.149	6.4625	3.86946	0	56.12	Cis	18
Tagln2	1	174.43	174.438	1	rs8237062	87.334	173.149	9.02903	3.93255	0	433.301	Cis	11
Dcaf8	1	174.078	174.127	1	rs8237062	87.334	173.149	8.73799	4.06376	0	11.7503	Cis	10
Ifi202b	1	175.893	175.913	1	D1Mit356	88.064	174.819	8.35086	3.90855	0	73.2912	Cis	31
Ifi205	1	175.942	175.962	1	D1Mit356	88.064	174.819	7.76878	3.88857	0	55.2224	Cis	30
Mnda	1	175.826	175.843	1	D1Mit356	88.064	174.819	7.25702	3.83619	0	87.0012	Cis	23
Ifi204	1	175.677	175.697	1	D1Mit356	88.064	174.819	5.6476	3.75267	0.0558551	88.5811	Cis	21
Mndal	1	175.787	175.81	1	D1Mit356	88.064	174.819	6.13771	3.52384	0.0190556	37.5814	Cis	10
Gm4955	1	175.399	175.417	1	D1Mit356	88.064	174.819	5.19329	3.50056	0.0331527	6.80517	Cis	0
Srp9	1	184.055	184.077	1	rs13476267	92.601	182.214	16.4358	4.46794	0	15.046	Cis	63
Tmem63a	1	182.873	182.905	1	rs13476267	92.601	182.214	5.35015	3.76948	0	24.2164	Cis	30
Fbxo28	1	184.243	184.272	1	rs13476267	92.601	182.214	5.43436	4.03771	0.0921734	11.3073	Cis	19
Psen2	1	182.157	182.186	1	rs13476267	92.601	182.214	5.97841	3.92822	0.0190556	39.0075	Cis	18
Nvl	1	183.024	183.074	1	rs13476267	92.601	182.214	6.02095	3.9366	0.0190556	8.89802	Cis	8
BC031781	1	182.781	182.798	1	rs13476267	92.601	182.214	5.70277	4.03047	0.0558551	18.2012	Cis	7
LOC100504677	1	184.055	184.077	1	rs13476267	92.601	182.214	12.6901	4.37697	0	8.02076	Cis	0
Parp1	1	182.499	182.531	1	rs13476279	93.33	185.631	4.97104	3.61095	0	25.2796	Cis	27
Rps6kc1	1	192.597	192.736	1	rs3675669	101.649	191.63	5.76254	3.97645	0.0190556	6.83452	Cis	34
Tmem206	1	193.15	193.221	1	rs13476304	103.109	193.055	4.54258	3.84573	0.100539	15.5066	Cis	13
Dpp7	2	25.2078	25.2119	2	rs13476390	20.374	25.7267	6.22994	3.74205	0	63.0511	Cis	2
Ak1	2	32.485	32.4906	2	rs13459063	30.071	32.0892	7.14504	3.9892	0	5.9718	Cis	14
Fam125b	2	33.5855	33.7435	2	rs13459063	30.071	32.0892	9.03183	3.7948	0	6.56608	Cis	13
Nmi	2	51.804	51.8287	2	mCV22297233	36.876	44.4438	4.988	3.80947	0.0452082	14.5138	Cis	41
Arl5a	2	52.2535	52.2804	2	mCV22297233	36.876	44.4438	5.47334	3.73123	0	13.1407	Cis	12
Slc25a12	2	71.1124	71.2056	2	gnf02.068.465	53.313	69.6347	6.5383	3.87046	0	26.117	Cis	19
Metapl1	2	71.2914	71.366	2	gnf02.068.465	53.313	69.6347	10.0796	4.17464	0	8.03695	Cis	0
Dnajc10	2	80.1556	80.1942	2	rs3722345	57.771	80.4558	13.0735	4.30067	0	19.1777	Cis	6
Ptpmt1	2	90.7509	90.7582	2	rs13476609	58.501	83.0926	8.06323	4.11933	0	20.5868	Cis	12
Psmc3	2	90.8942	90.8996	2	rs13476609	58.501	83.0926	5.43655	4.07903	0.100539	72.0661	Cis	6
Calcrl	2	84.1708	84.2654	2	rs13476609	58.501	83.0926	5.52052	3.97545	0.0921734	11.1095	Cis	4
Ext2	2	93.5358	93.6627	2	rs13476609	58.501	83.0926	4.91636	3.9879	0.0760033	17.9108	Cis	3
Slc35c1	2	92.2929	92.3007	2	rs13476609	58.501	83.0926	6.70463	3.86947	0	12.7009	Cis	0
D2Ertd391e	2	91.5148	91.5507	2	rs13476609	58.501	83.0926	5.54146	3.85736	0.0190556	9.49364	Cis	0
Arhgap11a	2	113.672	113.689	2	rs4223406	70.337	113.668	4.59381	3.599	0.0849701	6.54778	Cis	24
Haus2	2	120.43	120.447	2	rs4223406	70.337	113.668	6.55329	4.04397	0.0190556	5.79577	Cis	3
AA467197	2	122.464	122.467	2	rs13476723	72.548	117.119	6.50492	3.51945	0	17.6149	Cis	36
1500003O03Rik	2	119.373	119.413	2	rs13476723	72.548	117.119	13.0947	4.30903	0	43.7499	Cis	33
Pldn	2	122.564	122.575	2	rs13476723	72.548	117.119	7.1383	3.86083	0	15.8728	Cis	25
Eif3j	2	121.854	121.944	2	rs13476723	72.548	117.119	7.00313	4.03298	0.0331527	9.93246	Cis	24
Gatm	2	122.42	122.437	2	rs13476723	72.548	117.119	5.59487	3.87883	0.0331527	21.8519	Cis	14
Zfyve19	2	118.998	119.043	2	rs13476723	72.548	117.119	11.0788	4.29654	0	6.60955	Cis	13
Bahd1	2	118.727	118.75	2	rs13476723	72.548	117.119	5.1293	3.94941	0.0659932	12.0916	Cis	12
Sord	2	122.061	122.091	2	rs13476723	72.548	117.119	8.13177	4.17778	0.0190556	7.4959	Cis	12
Blvra	2	126.896	126.923	2	rs13476723	72.548	117.119	5.71791	3.97564	0.0190556	66.3793	Cis	7
Tmem87a	2	120.181	120.287	2	rs13476723	72.548	117.119	8.36277	4.26991	0	13.8997	Cis	2
Ccndbp1	2	120.834	120.843	2	Il1b(D2Nds3)	76.728	129.674	5.00877	3.9451	0.0849701	23.1118	Cis	15
Xrn2	2	146.839	146.904	2	mCV23169908	79.726	145.712	8.39048	4.29088	0	32.4754	Cis	27
Pofut1	2	153.067	153.096	2	rs13476847	84.106	153.03	4.93468	3.48871	0.0190556	10.7048	Cis	27
Chmp4b	2	154.483	154.521	2	rs3683092	84.836	153.774	4.79661	3.92002	0.100539	158.333	Cis	25
Manbal	2	157.193	157.222	2	rs13476864	86.295	157.292	4.89987	3.6784	0.0659932	22.2236	Cis	7
Ctnnbl1	2	157.563	157.718	2	rs13476864	86.295	157.292	9.14001	4.23741	0	12.3504	Cis	6
2810408M09Rik	2	165.316	165.319	2	rs6204809	91.733	161.566	7.52604	4.0942	0	11.4863	Cis	0
Tomm34	2	163.879	163.897	2	D2Mit51	93.923	162.976	12.6709	4.16606	0	13.6578	Cis	1
Osbpl2	2	179.854	179.897	2	rs6335805	113.436	179.014	4.42902	3.76712	0.0849701	8.76309	Cis	3
Ppdpf	2	180.922	180.923	2	rs6305540	114.896	180.826	13.2054	4.39278	0	22.9252	Cis	26
Tpd52l2	2	181.232	181.251	2	rs6305540	114.896	180.826	9.38595	4.15682	0	17.1979	Cis	12
Car13	3	14.6417	14.663	3	rs13476985	2.19	14.8879	6.03128	3.69915	0	45.5478	Cis	1
Anxa5	3	36.3444	36.3748	3	rs13477041	11.155	30.6555	4.59983	3.78312	0.108258	461.621	Cis	9
Exosc9	3	36.4515	36.4709	3	rs13477059	15.556	35.6874	6.98187	4.11547	0.0190556	17.48	Cis	46
Dcun1d1	3	35.7919	35.829	3	rs13477059	15.556	35.6874	6.44035	4.08221	0.0190556	5.18389	Cis	17
Etv3	3	87.3295	87.3441	3	D3Mit155	50.376	86.9306	10.102	4.0132	0	25.2622	Cis	14
Hdgf	3	87.7102	87.7201	3	UT_3_89.90208	51.915	87.6196	8.62727	4.16256	0	74.6657	Cis	9
Rit1	3	88.5208	88.535	3	rs3697710	54.127	92.7978	4.21134	3.27627	0.0659932	15.6585	Cis	8
Scnm1	3	94.9336	94.9379	3	rs3697710	54.127	92.7978	8.36286	4.18591	0	16.3365	Cis	7
Snx27	3	94.3015	94.3866	3	rs3697710	54.127	92.7978	4.6003	3.67928	0.0921734	19.8255	Cis	5
Plekho1	3	95.7894	95.8624	3	rs3697710	54.127	92.7978	4.62028	3.48219	0.108258	104.247	Cis	3
Ap4b1	3	103.613	103.626	3	rs6339990	60.907	103.488	9.61802	4.1213	0	5.44738	Cis	20
Agl	3	116.443	116.511	3	rs4224168	72.184	115.645	8.09086	4.08873	0	6.86314	Cis	13
Alpk1	3	127.373	127.483	3	rs13477380	73.644	122.986	8.438	4.00655	0	14.9093	Cis	10
Mapksp1	3	137.582	137.592	3	rs13477409	81.802	131.505	4.62333	3.6156	0.0558551	27.9514	Cis	0
Metap1	3	138.122	138.152	3	rs13477428	84.242	135.277	7.29385	4.09921	0.0190556	39.4698	Cis	5
Gbp1	3	142.258	142.282	3	rs13477469	88.779	144.857	5.33103	3.99164	0.0760033	21.4721	Cis	1
Ifi44	3	151.394	151.413	3	rs3724805	92.578	149.229	6.21888	4.15355	0	115.092	Cis	35
H28	3	151.422	151.426	3	rs3724805	92.578	149.229	6.59749	3.94159	0	53.7544	Cis	21
Usp33	3	152.009	152.057	3	rs3724805	92.578	149.229	5.94587	3.85538	0.0190556	11.3568	Cis	21
Cryz	3	154.239	154.286	3	rs3716135	94.768	153.986	9.11159	4.03709	0	5.22187	Cis	4
Tgs1	4	3.50203	3.54377	4	rs3695715	0	3.64982	15.2505	4.46679	0	7.52878	Cis	7
Tmem68	4	3.47619	3.50191	4	rs3695715	0	3.64982	13.0414	4.50039	0	13.9733	Cis	6
2610301B20Rik	4	10.8016	10.8266	4	D4Mit101	0.73	9.62976	7.65916	3.94325	0.0190556	5.68287	Cis	22
Map3k7	4	32.0511	32.1104	4	CEL-4_30832818	6.569	30.5286	7.63653	3.87276	0	10.4686	Cis	34
Slc35a1	4	34.6105	34.6347	4	gnf04.029.760	9.009	34.0756	9.40676	3.98324	0	9.5684	Cis	10
Chmp5	4	40.8956	40.9123	4	gnf04.029.760	9.009	34.0756	5.55682	3.93694	0.0558551	69.0108	Cis	2
Nudt2	4	41.4122	41.428	4	CEL-4_40663271	10.468	40.5189	4.84941	3.87314	0.0760033	15.1524	Cis	0
2310028H24Rik	4	41.4645	41.5166	4	rs4138630	12.007	41.6041	12.2175	4.41968	0	11.19	Cis	7
Mcart1	4	45.4088	45.4216	4	rs13477674	14.197	43.5621	5.30675	3.81876	0.0452082	10.947	Cis	39
Tbc1d2	4	46.6173	46.6631	4	rs13477674	14.197	43.5621	7.30324	3.89618	0	5.74163	Cis	17
Alad	4	62.1702	62.1811	4	UT_4_58.126445	25.079	58.3869	12.2121	4.16629	0	12.0191	Cis	0
Prpf4	4	62.0698	62.088	4	UT_4_58.126445	25.079	58.3869	4.86086	3.79783	0.0921734	4.95662	Cis	0
Snapc3	4	83.0636	83.0992	4	mCV24050012	32.707	81.1124	7.14504	4.24767	0	5.22144	Cis	4
Atp6v0b	4	117.557	117.56	4	gnf04.110.583	51.21	114.508	5.30759	4.12635	0.0921734	344.704	Cis	2
Hyi	4	118.033	118.035	4	rs13477938	54.209	117.942	11.6156	4.27644	0	12.5647	Cis	44
Med8	4	118.082	118.088	4	rs13477938	54.209	117.942	4.4639	3.74329	0.100539	24.5899	Cis	8
Khdrbs1	4	129.392	129.42	4	D4Mit203	64.91	129.249	6.86301	3.90551	0	46.7624	Cis	17
Slc9a1	4	132.926	132.98	4	rs3664871	67.179	132.41	5.30403	3.74304	0.0760033	19.9195	Cis	3
Pnrc2	4	135.427	135.43	4	rs6404906	67.909	133.564	8.48897	4.45863	0	32.7612	Cis	33
Fuca1	4	135.477	135.496	4	rs6404906	67.909	133.564	8.47094	4.21338	0	52.8062	Cis	24
Hmgn2	4	133.521	133.524	4	rs6404906	67.909	133.564	12.9613	4.24131	0	7.0957	Cis	22
Tmem50a	4	134.454	134.471	4	rs6404906	67.909	133.564	5.30693	4.14221	0.0849701	100.155	Cis	18
Fam54b	4	134.081	134.091	4	rs6404906	67.909	133.564	11.0807	4.45568	0	34.3465	Cis	16
Hmgcl	4	135.502	135.519	4	rs6404906	67.909	133.564	7.80073	4.17641	0	29.6792	Cis	0
C1qb	4	136.436	136.442	4	rs13478001	69.447	135.998	9.81337	4.31388	0	270.572	Cis	40
C1qa	4	136.452	136.455	4	rs13478001	69.447	135.998	4.67659	3.89412	0.100539	99.8054	Cis	38
C1qc	4	136.446	136.449	4	rs13478001	69.447	135.998	6.65136	4.20139	0	207.757	Cis	36
Hp1bp3	4	137.773	137.799	4	rs4224852	70.177	136.775	9.12591	4.18032	0	27.3971	Cis	55
Ece1	4	137.418	137.521	4	rs4224852	70.177	136.775	9.0513	4.05912	0	11.8974	Cis	14
Ubiad1	4	147.809	147.819	4	gnf04.147.400	78.217	147.52	15.7375	4.34885	0	6.18144	Cis	27
Tnfrsf14	4	154.296	154.302	4	CEL-4_149529330	88.768	151.017	5.44317	4.07103	0.108258	14.8582	Cis	5
Fam132a	4	155.336	155.341	4	rs13478068	93.226	154.592	10.3296	4.23638	0	6.00823	Cis	42
Ube2j2	4	155.318	155.334	4	rs13478068	93.226	154.592	4.45437	3.53966	0.0659932	11.2151	Cis	38
Cpsf3l	4	155.244	155.266	4	rs13478068	93.226	154.592	9.63604	4.14223	0	18.4654	Cis	37
Dvl1	4	155.222	155.237	4	rs13478068	93.226	154.592	5.35229	4.06089	0.0331527	13.1928	Cis	22
Nub1	5	24.1916	24.2164	5	rs6349956	19.292	24.3775	7.42396	4.06934	0	23.3214	Cis	36
Galnt11	5	24.7287	24.775	5	rs6347403	20.022	24.7055	15.1829	4.35569	0	11.2863	Cis	8
D5Ertd579e	5	36.9431	36.9624	5	rs13478178	30.78	34.3271	8.81438	4.34877	0	11.3026	Cis	1
Tmem128	5	38.6516	38.6609	5	rs13478192	32.97	38.2017	7.77917	4.28798	0	22.1291	Cis	58
Bst1	5	44.2101	44.2347	5	D5Mit267	35.16	40.9777	7.84959	4.03058	0	13.2637	Cis	0
Rbpj	5	53.947	54.0487	5	rs3090699	42.789	52.9079	8.26067	4.26029	0	58.9018	Cis	5
Ugdh	5	65.8045	65.8271	5	rs13478300	51.627	65.4345	5.11243	3.44876	0.0331527	40.5113	Cis	1
Uchl1	5	67.0674	67.0785	5	rs6267669	54.796	66.8939	7.57004	3.9314	0	72.3869	Cis	10
Exoc1	5	76.9583	76.9993	5	rs3153753	62.704	76.5749	6.17309	3.6369	0	21.7395	Cis	1
Agpat9	5	101.27	101.328	5	rs13478413	75.844	99.432	5.66596	3.87699	0.0190556	5.92464	Cis	31
Pkd2	5	104.888	104.935	5	rs3663200	83.604	104.933	5.44235	3.87872	0.0331527	7.0884	Cis	3
Idua	5	109.098	109.114	5	gnf05.101.750	88.394	109.677	9.47889	3.83718	0	11.4742	Cis	15
Dr1	5	108.698	108.71	5	gnf05.101.750	88.394	109.677	5.31664	3.52944	0	22.7117	Cis	12
Coq5	5	115.73	115.747	5	gnf05.101.750	88.394	109.677	7.23869	3.91485	0	15.1467	Cis	11
Gltp	5	115.119	115.141	5	gnf05.101.750	88.394	109.677	11.684	3.98257	0	59.5901	Cis	3
1500011B03Rik	5	115.258	115.264	5	gnf05.101.750	88.394	109.677	6.1086	3.77736	0.0331527	16.2152	Cis	3
Rnf34	5	123.3	123.319	5	CEL-5_119611628	100.151	122.548	4.53158	3.25923	0.0558551	15.5741	Cis	11
Vkorc1l1	5	130.418	130.459	5	rs3671202	101.689	125.29	6.37022	4.11951	0.0331527	7.72767	Cis	2
Psph	5	130.271	130.293	5	rs6329591	106.148	130.227	7.37971	3.97079	0	6.39571	Cis	13
Sumf2	5	130.323	130.355	5	rs6329591	106.148	130.227	10.3429	4.03583	0	6.52532	Cis	8
Ap1s1	5	137.511	137.522	5	rs13478535	112.037	132.506	6.18418	4.1217	0.0558551	111.066	Cis	3
Lrwd1	5	136.599	136.612	5	rs13478535	112.037	132.506	4.98698	3.9692	0.0659932	9.04765	Cis	2
Fis1	5	137.429	137.442	5	rs13478540	114.305	134.521	6.797	4.38727	0	87.0933	Cis	21
Plod3	5	137.458	137.473	5	rs13478540	114.305	134.521	6.05873	4.06816	0.0452082	74.6504	Cis	15
Znhit1	5	137.458	137.473	5	rs6298689	116.495	140.241	5.00566	3.77103	0.0659932	42.6263	Cis	21
Cpsf4	5	145.928	145.943	5	rs6284348	119.572	144.382	5.85655	3.89855	0.0190556	9.86704	Cis	6
Gtf3a	5	147.76	147.775	5	UT_5_145.838572	123.349	147.767	8.90662	4.1789	0	13.46	Cis	24
Atp6v0e2	6	48.4876	48.4918	6	rs6255939	22.565	47.3271	26.543	4.64171	0	8.58769	Cis	35
Cul1	6	47.4043	47.4761	6	rs6255939	22.565	47.3271	5.40337	3.52928	0.0331527	29.8114	Cis	3
Tex261	6	83.7204	83.7258	6	gnf06.080.293	43.801	81.237	8.8042	4.05491	0	31.582	Cis	6
Dusp11	6	85.8923	85.9117	6	CEL-6_84373747	44.53	84.079	8.16375	3.9513	0	18.7491	Cis	4
Chchd4	6	91.4143	91.4234	6	rs13478879	45.99	88.1116	7.18061	3.84728	0	17.5926	Cis	39
Slc41a3	6	90.5549	90.5964	6	rs13478879	45.99	88.1116	7.0081	4.18193	0.0331527	5.50777	Cis	17
Tmf1	6	97.1019	97.1291	6	rs13478906	50.527	95.0235	5.887	4.12462	0.0331527	7.53522	Cis	0
Mitf	6	97.7571	97.9714	6	rs13478909	51.257	95.3333	5.76098	4.09739	0	22.2987	Cis	13
Arl6ip5	6	97.1608	97.1833	6	mCV24791247	51.987	95.5247	15.5525	4.26299	0	140.38	Cis	18
Apobec1	6	122.528	122.552	6	rs3695724	74.026	119.957	10.4824	4.16511	0	158.64	Cis	27
Atp6v1e1	6	120.745	120.773	6	rs3695724	74.026	119.957	7.57369	3.95371	0	144.569	Cis	6
Eno2	6	124.71	124.72	6	rs3695724	74.026	119.957	6.43596	3.81698	0.0331527	12.5165	Cis	2
C530028O21Rik	6	124.947	124.953	6	gnf06.122.747	74.756	124.007	18.1244	4.39799	0	10.8473	Cis	14
5930416I19Rik	6	128.307	128.313	6	CEL-6_127435117	77.755	126.754	8.58674	4.25498	0	5.61055	Cis	35
Cops7a	6	124.908	124.916	6	CEL-6_127435117	77.755	126.754	6.51979	4.16785	0.0190556	28.7011	Cis	22
Arhgdib	6	136.872	136.89	6	D6Mit194	77.025	128.116	6.02592	4.01074	0.0452082	653.663	Cis	26
2700089E24Rik	6	133.055	133.058	6	rs3704289	80.674	131.94	6.09122	3.76921	0	14.6292	Cis	62
Ddx47	6	134.962	134.974	6	rs3704289	80.674	131.94	5.76787	4.23346	0.0558551	28.1551	Cis	60
Hebp1	6	135.088	135.118	6	rs3704289	80.674	131.94	6.21861	4.04572	0.0190556	15.5277	Cis	45
Plbd1	6	136.561	136.61	6	rs3704289	80.674	131.94	4.91944	3.51392	0.108258	9.27292	Cis	42
Wbp11	6	136.762	136.777	6	rs3704289	80.674	131.94	6.76444	4.00369	0	28.704	Cis	33
Lrmp	6	145.07	145.159	6	rs13459098	84.574	145.123	6.46242	4.02756	0	17.0446	Cis	37
Itpr2	6	146.06	146.45	6	rs13479088	86.033	146.374	10.3384	4.42253	0	4.73526	Cis	35
4933424B01Rik	6	146.498	146.526	6	rs13479088	86.033	146.374	5.83437	3.8219	0.0190556	6.26233	Cis	21
Tarm1	7	3.48996	3.50343	7	gnf07.001.580	0	4.79662	6.71395	3.85368	0	21.2257	Cis	25
Pira6	7	4.22574	4.23453	7	gnf07.001.580	0	4.79662	7.40706	3.96398	0	36.7583	Cis	6
Pira1	7	3.68323	3.69147	7	gnf07.001.580	0	4.79662	4.69892	3.73864	0.0659932	56.369	Cis	0
Saps1	7	4.5831	4.61055	7	gnf07.001.580	0	4.79662	7.6854	4.16869	0	52.8168	Cis	0
1500002O20Rik	7	25.1846	25.2078	7	D7Mit191	2.998	19.4719	4.92016	3.81107	0.0849701	20.1435	Cis	14
Mrps12	7	29.5247	29.5268	7	D7Mit114	8.44	27.5232	7.65803	3.96037	0	18.9322	Cis	8
Scn1b	7	31.9015	31.912	7	mCV23088150	12.339	35.4414	4.78024	3.82817	0.0849701	6.06805	Cis	18
Gpatch1	7	36.0616	36.1035	7	rs6257814	13.069	36.8194	6.29205	3.88634	0.0190556	4.67946	Cis	19
Ech1	7	29.6104	29.6173	7	rs3720735	14.529	37.5686	4.76518	3.79636	0.0760033	44.3329	Cis	2
Pop4	7	39.0478	39.0564	7	rs13479196	15.258	38.2658	20.0953	4.47694	0	11.3343	Cis	36
Kdelr1	7	53.1282	53.1391	7	rs3682321	18.257	51.0632	4.46144	3.62401	0.0921734	56.3073	Cis	8
Pih1d1	7	52.3972	52.4154	7	rs3682321	18.257	51.0632	12.626	4.3849	0	20.2791	Cis	8
Slco3a1	7	81.4203	81.6997	7	D07Msw060	30.264	74.1259	12.0386	4.05751	0	9.89311	Cis	0
Unc45a	7	87.4702	87.4851	7	rs13479361	32.454	87.4709	5.35717	3.93993	0.0331527	12.4811	Cis	13
Hddc3	7	87.488	87.491	7	rs13479361	32.454	87.4709	24.7366	4.50107	0	5.36036	Cis	6
Stard5	7	90.7805	90.7908	7	rs3684222	33.913	89.6286	6.22031	3.82787	0.0331527	13.6248	Cis	1
Fam108c	7	91.2579	91.3004	7	rs3684222	33.913	89.6286	5.98165	3.85295	0	27.0636	Cis	0
Eed	7	97.1032	97.1295	7	Mod2	35.373	90.8555	6.31314	4.09245	0.0452082	23.7397	Cis	9
Mesdc2	7	91.0405	91.05	7	rs13479374	34.643	91.0311	5.30938	3.63729	0.0190556	11.9654	Cis	11
Prcp	7	100.024	100.083	7	gnf07.086.940	36.103	99.7975	5.64855	3.56031	0	20.113	Cis	1
Alg8	7	104.52	104.541	7	rs3657451	38.372	104.154	6.84821	3.95057	0	11.9566	Cis	44
Ucp2	7	107.642	107.651	7	rs3707067	39.101	105.87	10.6037	4.28653	0	94.5209	Cis	6
AI451617	7	111.619	111.656	7	rs13479433	39.831	108.895	5.93694	3.93416	0	19.7315	Cis	0
Trim34	7	111.393	111.411	7	rs13479433	39.831	108.895	7.24083	3.9823	0	8.23187	Cis	0
Trim12	7	111.448	111.464	7	rs13479433	39.831	108.895	9.96618	4.16623	0	6.36378	Cis	0
Gde1	7	125.832	125.849	7	D7Mit238	45.19	126.238	9.48676	4.26967	0	59.9228	Cis	30
Itpripl2	7	125.629	125.635	7	D7Mit238	45.19	126.238	5.84907	3.98549	0.0190556	39.2734	Cis	26
Eef2k	7	127.986	128.048	7	rs13479488	49.09	127.575	6.40438	3.60407	0	5.83725	Cis	2
Kctd13	7	134.072	134.089	7	CEL-7_112826297	52.818	132.497	5.31775	3.9401	0.0659932	7.78765	Cis	7
Pycard	7	135.135	135.137	7	CEL-7_112826297	52.818	132.497	4.72923	3.92771	0.0921734	31.8305	Cis	4
Bub3	7	138.704	138.715	7	rs13479535	58.006	138.763	6.65392	3.89258	0	27.9663	Cis	23
6820431F20Rik	8	19.9814	20.0231	8	rs3699118	13.1	18.5128	9.05206	4.28609	0	6.41567	Cis	4
LOC547150	8	19.8639	19.893	8	rs3699118	13.1	18.5128	7.56158	4.09224	0.0190556	19.7273	Cis	0
AI316807	8	23.5731	23.6801	8	rs3691954	16.098	23.5651	7.94101	4.23366	0	6.63631	Cis	9
Ikbkb	8	23.7697	23.8171	8	rs3691954	16.098	23.5651	5.3102	3.97949	0.0331527	22.7429	Cis	0
Hgsnat	8	27.0549	27.0872	8	D8Mit95	17.637	25.6046	6.2972	4.06181	0	31.6399	Cis	60
Tusc3	8	40.0689	40.1939	8	rs4227096	25.623	32.372	6.51344	3.93246	0	58.9237	Cis	36
Dusp4	8	35.8707	35.8829	8	rs4227096	25.623	32.372	5.97281	3.91166	0.0190556	62.8196	Cis	27
BC019943	8	32.2608	32.2792	8	rs4227096	25.623	32.372	8.75551	4.11146	0	5.00783	Cis	0
Gtf2e2	8	34.8424	34.8876	8	gnf08.030.807	26.353	33.3865	5.71708	4.0226	0.0452082	21.9982	Cis	93
Tmem66	8	35.2176	35.2404	8	gnf08.030.807	26.353	33.3865	7.16788	4.117	0	61.0314	Cis	26
Ppp2cb	8	34.7101	34.7524	8	gnf08.030.807	26.353	33.3865	7.57819	4.05438	0	44.3289	Cis	21
Spcs3	8	55.6058	55.6154	8	rs4136613	36.862	50.8809	4.98339	4.07122	0.0849701	54.5892	Cis	7
Aga	8	54.5971	54.6088	8	rs4136613	36.862	50.8809	9.59812	4.19112	0	26.7068	Cis	7
Scoc	8	85.9584	85.9823	8	rs3719174	52.647	83.3965	11.9362	4.18374	0	9.20663	Cis	84
Gcdh	8	87.396	87.4178	8	rs3719174	52.647	83.3965	5.73961	3.84238	0.0331527	5.72921	Cis	27
Lyl1	8	87.2254	87.2286	8	rs3719174	52.647	83.3965	5.35498	3.86649	0.0190556	9.37089	Cis	25
Prdx2	8	87.4935	87.4982	8	rs3719174	52.647	83.3965	5.64904	3.96597	0.0558551	131.119	Cis	22
Fbxw9	8	87.5608	87.591	8	rs3719174	52.647	83.3965	7.91425	4.16669	0	4.99098	Cis	20
Cacna1a	8	86.9393	87.1641	8	rs3719174	52.647	83.3965	11.8513	4.31188	0	7.64535	Cis	18
Gadd45gip1	8	87.3393	87.3708	8	rs3719174	52.647	83.3965	7.39119	4.21592	0	15.1454	Cis	17
Cd97	8	86.2391	86.2652	8	rs3719174	52.647	83.3965	8.25744	4.19358	0	11.0152	Cis	12
Wdr83	8	87.5957	87.6046	8	rs6257357	53.377	88.0715	7.47691	4.02802	0	11.7071	Cis	14
Lonp2	8	89.1479	89.2405	8	rs6257357	53.377	88.0715	7.04158	4.27998	0	10.1855	Cis	4
Ciapin1	8	97.3437	97.3622	8	rs3704645	57.105	95.4277	11.2624	4.08971	0	8.38957	Cis	37
Kifc3	8	97.6051	97.6664	8	rs3704645	57.105	95.4277	6.04594	3.84832	0.0190556	8.41193	Cis	31
Ndrg4	8	98.227	98.2389	8	rs3704645	57.105	95.4277	6.96921	3.68166	0	4.65761	Cis	3
Sntb2	8	109.46	109.538	8	rs6182338	62.543	109.504	5.98253	4.24292	0.0190556	8.80037	Cis	1
Chmp1a	8	125.728	125.737	8	rs3667780	74.228	125.072	5.58817	3.62314	0	44.5556	Cis	29
Trappc2l	8	125.136	125.139	8	rs3667780	74.228	125.072	11.2697	4.29433	0	74.9018	Cis	21
Nrp1	8	130.883	131.029	8	rs3667780	74.228	125.072	4.90586	3.86477	0.0659932	21.5763	Cis	12
Tsnax	8	127.537	127.558	8	rs3667780	74.228	125.072	6.0327	4.13933	0.0452082	19.3461	Cis	0
Def8	8	125.967	125.988	8	rs3667780	74.228	125.072	5.43321	3.90227	0.0452082	9.87075	Cis	0
Tirap	9	34.992	35.0079	9	UT_9_35.918713	21.1	35.02	7.6991	3.97953	0	6.12128	Cis	28
Gramd1b	9	40.1055	40.2633	9	rs13480141	21.83	36.7546	5.04965	3.93427	0.100539	14.6847	Cis	31
LOC624853	9	40.6094	40.6133	9	rs13480141	21.83	36.7546	10.6688	4.22758	0	30.1424	Cis	0
Dcps	9	34.8542	34.9836	9	D9Mit254	23.29	42.4843	5.23633	3.63378	0	12.9625	Cis	31
Rps25	9	44.2158	44.2261	9	D9Mit254	23.29	42.4843	11.0673	4.43508	0	90.6508	Cis	21
Ttc12	9	49.2451	49.2943	9	rs13480168	25.479	44.6577	7.97542	4.30474	0	4.88553	Cis	8
Cadm1	9	47.3384	47.6615	9	rs13480168	25.479	44.6577	6.43082	4.15813	0.0190556	27.7815	Cis	4
1500035H01Rik	9	44.5811	44.6008	9	rs13480168	25.479	44.6577	8.00813	4.21027	0	4.84587	Cis	0
Pstpip1	9	55.9378	55.9767	9	rs3723670	32.092	52.3229	6.54752	3.76018	0	61.9617	Cis	9
Vps13c	9	67.6882	67.8434	9	rs3658496	35.742	67.463	4.80759	4.0503	0.0921734	11.0074	Cis	28
Grinl1a	9	71.3262	71.3338	9	rs13480258	36.472	68.7398	4.54101	3.7601	0.100539	34.3003	Cis	0
Leo1	9	75.2893	75.3142	9	rs6292345	39.47	75.1493	6.98922	3.97	0	9.96222	Cis	15
Bckdhb	9	83.8424	84.0178	9	rs3672897	46.769	83.5872	9.62629	4.28764	0	8.44399	Cis	0
Cyb5r4	9	86.9169	86.9726	9	rs3666862	48.959	86.762	12.2198	4.37744	0	15.0478	Cis	24
Ctsh	9	89.9491	89.9709	9	rs3666862	48.959	86.762	5.3597	3.70541	0.0190556	83.3157	Cis	7
Acpp	9	104.191	104.24	9	rs13480386	61.045	103.528	4.45404	3.4932	0.100539	6.75268	Cis	57
Rpl29	9	106.332	106.334	9	rs3657415	62.505	105.984	13.2635	4.58942	0	38.0302	Cis	49
Mapkapk3	9	107.157	107.192	9	rs3657415	62.505	105.984	11.3886	4.31094	0	11.7611	Cis	45
Parp3	9	106.373	106.379	9	rs3657415	62.505	105.984	9.26857	4.19108	0	21.2218	Cis	31
Alas1	9	106.136	106.15	9	rs3657415	62.505	105.984	11.7778	4.30526	0	68.8711	Cis	18
Dusp7	9	106.271	106.278	9	rs3657415	62.505	105.984	6.66601	4.12902	0.0331527	15.9819	Cis	16
Nckipsd	9	108.711	108.721	9	rs3657415	62.505	105.984	5.68044	3.96866	0.0331527	5.21914	Cis	10
Slc25a20	9	108.564	108.587	9	rs3657415	62.505	105.984	9.51404	4.27741	0	12.8856	Cis	7
Tgfbr2	9	115.997	116.084	9	rs13480439	73.302	116.001	10.6327	4.22222	0	35.1103	Cis	3
Ctnnb1	9	120.843	120.87	9	rs13480454	75.57	120.607	8.06493	4.17853	0	173.408	Cis	3
Rab32	10	10.2648	10.278	10	rs3664101	3.728	9.32907	4.80805	3.57303	0.0760033	66.7102	Cis	1
Pex7	10	19.5799	19.6275	10	rs3668617	6.727	13.0199	7.57016	4.37047	0.0190556	6.20696	Cis	1
3110003A17Rik	10	17.7311	17.7431	10	rs13480511	8.995	15.9548	8.05557	4.14163	0	72.2162	Cis	24
Ifngr1	10	19.3118	19.33	10	rs3688363	10.455	19.8044	4.94709	3.89	0.0558551	27.5251	Cis	24
Raet1e	10	21.8933	21.9037	10	D10Mit213	11.185	20.1272	8.43727	4.22609	0	8.85136	Cis	11
H60b	10	21.9933	22.0087	10	CEL-10_21117043	11.915	21.1196	15.34	4.37578	0	10.3039	Cis	20
Med23	10	24.5898	24.6333	10	CEL-10_21117043	11.915	21.1196	7.00327	4.19373	0.0190556	9.82334	Cis	5
C920009B18Rik	10	22.0265	22.0327	10	CEL-10_21117043	11.915	21.1196	12.0681	4.45499	0	7.07288	Cis	5
Tdg	10	82.0926	82.1534	10	rs13459122	49.894	80.2581	14.1348	4.5191	0	6.58891	Cis	34
Gas2l3	10	88.8716	88.9067	10	CEL-10_86322095	58.331	86.0509	9.49623	3.88775	0	13.8902	Cis	22
Scyl2	10	89.1029	89.149	10	CEL-10_86322095	58.331	86.0509	4.38419	3.2627	0.0558551	12.8802	Cis	4
Hal	10	92.9515	92.9795	10	mCV25373751	61.272	90.1719	10.0854	3.82395	0	14.7495	Cis	49
Cdk17	10	92.6236	92.7041	10	mCV25373751	61.272	90.1719	5.06289	3.64052	0	9.1173	Cis	12
Nudcd3	11	6.00569	6.10045	11	D11Mit74	1.46	5.22691	9.19653	4.17315	0	19.8125	Cis	1
Ccdc88a	11	29.2738	29.4108	11	UT_11_29.443258	9.739	29.445	8.39771	4.40766	0	6.63015	Cis	24
Pttg1	11	43.2337	43.2398	11	rs13480975	16.386	38.6168	14.9176	4.33355	0	12.2301	Cis	0
Cnot8	11	57.8773	57.9321	11	rs3023260	30.091	57.088	6.88927	3.85458	0	16.2709	Cis	23
Srebf1	11	59.9185	60.0341	11	rs3023260	30.091	57.088	6.07313	3.64204	0	16.5779	Cis	17
Galnt10	11	57.4589	57.601	11	rs3023260	30.091	57.088	7.811	4.01564	0	6.5142	Cis	17
4933439F18Rik	11	60.2306	60.2588	11	rs3023260	30.091	57.088	4.7026	3.63424	0.0452082	4.83153	Cis	12
Guk1	11	58.9974	59.0055	11	rs6344645	31.551	58.924	5.90808	4.00672	0.0331527	15.8634	Cis	63
Mrpl55	11	59.016	59.0195	11	rs6344645	31.551	58.924	4.56644	3.47332	0.0452082	16.6035	Cis	53
Dhrs7b	11	60.6441	60.6719	11	rs6344645	31.551	58.924	9.09102	4.17841	0	10.8057	Cis	37
Fam18b	11	62.693	62.7087	11	rs6344645	31.551	58.924	10.1707	4.17657	0	13.0703	Cis	33
Smcr7	11	60.5419	60.5465	11	rs6344645	31.551	58.924	8.29867	3.87503	0	4.95647	Cis	20
Snap47	11	59.2207	59.2635	11	rs6344645	31.551	58.924	6.42128	3.96398	0	13.6879	Cis	18
Flii	11	60.5132	60.5407	11	rs6344645	31.551	58.924	5.55729	4.17119	0.0760033	55.7255	Cis	17
Eif4a1	11	69.4804	69.4859	11	D11Mit4	35.222	68.4228	5.1159	3.96992	0.0659932	181.778	Cis	4
Scarf1	11	75.327	75.3401	11	D11Mit116	41.469	76.7503	5.00622	3.9861	0.0659932	5.41702	Cis	0
Slfn8	11	82.8157	82.8343	11	rs13481126	52.958	83.097	10.208	4.16503	0	19.906	Cis	66
Ccl9	11	83.3864	83.3921	11	rs13481126	52.958	83.097	6.22168	4.15915	0.0331527	365.57	Cis	24
AA465934	11	83.1052	83.1125	11	rs13481126	52.958	83.097	17.8675	4.34231	0	13.9055	Cis	6
Appbp2	11	85.0048	85.0486	11	rs13481126	52.958	83.097	8.24294	4.1375	0	12.2014	Cis	0
Dhx40	11	86.5824	86.6212	11	gnf11.089.780	54.418	83.6518	6.29053	3.94553	0.0331527	7.09873	Cis	14
A130040M12Rik	11	86.6263	86.6296	11	gnf11.089.780	54.418	83.6518	5.52779	3.74397	0.0452082	54.2335	Cis	1
Pctp	11	89.8447	89.8642	11	rs13481150	57.338	89.6127	8.58059	4.19124	0	11.4523	Cis	56
Nme2	11	93.8111	93.8173	11	rs3089065	61.145	93.0263	7.68104	3.9478	0	115.814	Cis	71
Spag9	11	93.8574	93.9874	11	rs3089065	61.145	93.0263	13.6976	4.43532	0	31.6774	Cis	30
Lrrc59	11	94.4911	94.5151	11	rs3089065	61.145	93.0263	6.47455	3.99387	0	142.181	Cis	21
Tob1	11	94.0728	94.0768	11	rs3089065	61.145	93.0263	5.44597	4.23528	0.0849701	5.27752	Cis	12
Abi3	11	95.6858	95.707	11	rs6190155	61.875	95.1288	8.1913	4.02423	0	6.04924	Cis	84
Pnpo	11	96.7991	96.8053	11	rs6190155	61.875	95.1288	9.93439	4.30324	0	5.79515	Cis	32
Phospho1	11	95.6858	95.707	11	rs6190155	61.875	95.1288	6.2199	3.95389	0	10.0585	Cis	22
Spop	11	95.2754	95.3547	11	rs6190155	61.875	95.1288	5.03308	3.78836	0.0452082	42.0376	Cis	12
Mrpl10	11	96.9029	96.9105	11	rs6357939	64.143	96.9424	17.2905	4.32862	0	24.0525	Cis	22
Kpna2	11	106.85	106.861	11	rs6357939	64.143	96.9424	7.8725	4.08549	0	4.66716	Cis	11
Psmb3	11	97.5647	97.5748	11	gnf11.104.740	64.873	98.0937	6.1181	3.64208	0	39.0304	Cis	3
Ptrf	11	100.818	100.832	11	gnf11.104.740	64.873	98.0937	7.32706	4.29679	0	4.84891	Cis	2
Dcaf7	11	105.898	105.921	11	gnf11.104.740	64.873	98.0937	7.78184	3.90685	0	23.6289	Cis	0
Gna13	11	109.216	109.263	11	CEL-11_106337425	67.793	106.528	5.73986	3.854	0.0190556	43.0476	Cis	7
Cd300ld	11	114.844	114.851	11	rs13481243	78.967	114.533	10.4217	4.33029	0.0190556	31.5794	Cis	66
Cd300lf	11	114.953	115.024	11	rs13481243	78.967	114.533	10.1301	4.12756	0	28.744	Cis	47
AF251705	11	114.858	114.863	11	rs13481243	78.967	114.533	11.1689	4.26234	0	86.525	Cis	45
Mif4gd	11	115.469	115.474	11	rs13481243	78.967	114.533	4.65739	3.60064	0.0659932	22.4486	Cis	34
Tmem104	11	115.049	115.108	11	rs13481243	78.967	114.533	8.16381	4.17156	0.0190556	32.1757	Cis	15
Slc25a19	11	115.476	115.489	11	rs13481243	78.967	114.533	6.1309	3.8886	0	12.0619	Cis	5
Acox1	11	116.033	116.077	11	rs13481243	78.967	114.533	5.3936	3.54598	0	19.9787	Cis	4
Slc9a3r1	11	115.025	115.042	11	rs13481243	78.967	114.533	5.34223	3.68625	0	52.5801	Cis	3
Gm11709	11	114.872	114.878	11	rs13481243	78.967	114.533	8.48537	3.81069	0	6.00673	Cis	0
1110005A03Rik	11	116.705	116.711	11	D11Mit203	80.506	116.225	10.6186	4.11344	0	6.14413	Cis	13
Itgb1bp1	12	21.1176	21.2921	12	rs3692433	8.436	13.1254	6.02424	3.83606	0.0190556	16.37	Cis	44
Ywhaq	12	21.3956	21.4233	12	rs3692433	8.436	13.1254	10.4874	4.17727	0	25.7468	Cis	40
Pqlc3	12	16.9955	17.0069	12	rs3692433	8.436	13.1254	6.99651	4.23406	0	39.6523	Cis	20
Odc1	12	17.5517	17.5583	12	rs3692433	8.436	13.1254	6.18333	3.82478	0.0190556	15.5245	Cis	18
Iah1	12	21.3223	21.3795	12	rs13481353	10.626	26.4761	5.69998	4.01972	0.0190556	31.095	Cis	59
Cpsf3	12	21.2922	21.3209	12	rs13481353	10.626	26.4761	4.51274	3.92226	0.0921734	20.9848	Cis	48
Acp1	12	31.5692	31.5965	12	rs3655333	13.624	29.4131	15.1391	4.56876	0	7.06728	Cis	15
2010109K11Rik	12	33.0613	33.0848	12	D12Mit153	18.161	35.9202	5.73444	3.66202	0	22.6111	Cis	0
1700047I17Rik2	12	56.3006	56.331	12	rs4135641	26.427	54.937	6.64133	3.72453	0	7.17121	Cis	0
1700047I17Rik1	12	56.2255	56.2559	12	rs4135641	26.427	54.937	6.92538	3.74297	0.0331527	7.06577	Cis	0
LOC100503822	12	56.3753	56.4835	12	rs4135641	26.427	54.937	6.2839	3.66568	0	7.03869	Cis	0
Srp54a	12	56.1815	56.2164	12	rs13481466	27.887	57.1073	4.60556	3.4686	0.0452082	13.4512	Cis	7
Srp54b	12	56.2561	56.2902	12	rs13481466	27.887	57.1073	4.17473	3.4588	0.0849701	17.132	Cis	0
Nin	12	71.1124	71.2129	12	rs13481511	33.805	69.1251	8.70584	4.26177	0	10.7126	Cis	12
Gm71	12	70.6786	70.684	12	rs13481511	33.805	69.1251	13.8277	4.34717	0	17.1973	Cis	0
Sdccag1	12	70.4125	70.4582	12	rs13481511	33.805	69.1251	4.83343	3.64234	0.108258	11.0039	Cis	0
Snapc1	12	75.0655	75.0858	12	rs6335879	36.073	73.0206	10.457	4.04476	0	6.36145	Cis	27
Slc38a6	12	74.3878	74.4539	12	rs6335879	36.073	73.0206	16.1982	4.35146	0	20.1722	Cis	11
Daam1	12	72.9321	73.0934	12	rs6335879	36.073	73.0206	6.83601	4.0362	0.0331527	6.2457	Cis	1
Plekhg3	12	77.6345	77.68	12	rs13481542	37.533	77.6932	5.65944	4.06596	0.0921734	10.7371	Cis	10
Setd3	12	109.345	109.417	12	CEL-12_101776500	67.369	108.274	6.59232	4.16671	0.0190556	21.5607	Cis	14
Pacs2	12	114.253	114.313	12	rs13481641	70.289	109.61	6.19651	3.89958	0	25.7766	Cis	12
Evl	12	109.649	109.941	12	rs13481641	70.289	109.61	6.51233	3.91085	0	25.082	Cis	11
BC022687	12	114.047	114.054	12	rs13481643	71.041	110.331	18.1143	4.80048	0	15.2347	Cis	35
Siva1	12	113.883	113.887	12	rs13481643	71.041	110.331	6.41186	3.89233	0	9.44592	Cis	29
Brf1	12	114.198	114.239	12	rs13481643	71.041	110.331	7.01984	4.23485	0	10.9764	Cis	23
Ggps1	13	14.1447	14.1557	13	rs3701757	2.212	16.2763	5.77171	4.01194	0	5.44128	Cis	1
Aoah	13	20.886	21.1161	13	CEL-13_17259068	2.942	17.9791	5.96179	3.86927	0	67.357	Cis	23
Kif13a	13	46.8445	47.0251	13	rs13481799	18.756	47.0551	7.03641	3.83833	0	5.34537	Cis	3
Tifab	13	56.2751	56.2802	13	rs4229749	25.125	53.4283	8.50333	4.30794	0	33.4467	Cis	33
Cxcl14	13	56.39	56.3979	13	rs4229749	25.125	53.4283	7.53762	3.8472	0	9.94555	Cis	3
Dok3	13	55.6246	55.6299	13	rs4229749	25.125	53.4283	6.03823	4.08632	0.0190556	57.9068	Cis	2
1110018J18Rik	13	64.3931	64.414	13	rs13481839	33.412	60.519	9.14462	4.3725	0	12.1447	Cis	47
Ctsl	13	64.4645	64.4716	13	rs13481839	33.412	60.519	5.66959	3.88767	0.0190556	1829.56	Cis	36
Slc35d2	13	64.1976	64.2306	13	rs13481839	33.412	60.519	11.0414	4.49011	0	6.40942	Cis	7
Dapk1	13	60.7033	60.8645	13	rs3657887	37.141	65.0023	8.88378	4.25066	0	7.9662	Cis	44
Mef2c	13	83.643	83.8067	13	gnf13.083.500	49.23	83.855	6.26625	3.94056	0	6.51909	Cis	6
Zcchc9	13	91.9361	91.9473	13	rs6208142	51.498	91.5231	11.7459	4.06891	0	13.0564	Cis	10
Ndufaf2	13	108.843	108.949	13	rs13482005	73.451	109.611	5.40893	3.61246	0.0331527	10.5622	Cis	18
Skiv2l2	13	113.658	113.718	13	D13MIt260	77.988	113.156	4.83282	3.75529	0.0558551	21.0995	Cis	42
Map3k1	13	112.537	112.599	13	D13MIt260	77.988	113.156	5.43011	4.00899	0.0659932	8.22005	Cis	24
Il6st	13	113.254	113.297	13	D13MIt260	77.988	113.156	6.12136	3.87034	0.0331527	16.1097	Cis	3
Il3ra	14	15.179	15.188	14	D14Mit147	0	14.285	7.01094	3.99208	0	20.4904	Cis	12
Sfmbt1	14	31.528	31.6359	14	rs13482098	10.305	24.8715	6.52549	4.21807	0.0190556	11.8828	Cis	10
Prkcd	14	31.4086	31.4235	14	rs3697334	12.494	28.1822	7.74601	3.56632	0	104.028	Cis	3
Psmb5	14	55.233	55.2368	14	rs13482159	21.336	46.321	8.00342	4.0511	0	102.819	Cis	50
Slc7a7	14	54.9805	55.0365	14	rs13482159	21.336	46.321	5.19957	3.933	0.0760033	21.4754	Cis	47
Gch1	14	47.7736	47.8091	14	rs13482159	21.336	46.321	5.31606	3.79464	0.0558551	37.6279	Cis	31
Cnih	14	47.3952	47.408	14	rs13482159	21.336	46.321	8.47372	4.20407	0	56.6157	Cis	14
Cgrrf1	14	47.4519	47.4739	14	rs13482159	21.336	46.321	9.32489	4.14057	0	11.0997	Cis	9
Mett11d1	14	52.5045	52.5115	14	rs13482159	21.336	46.321	7.08602	3.85107	0	5.22681	Cis	0
Dock5	14	68.37	68.5516	14	gnf14.055.010	27.425	64.3599	7.63459	4.01557	0.0190556	8.6345	Cis	0
9030625A04Rik	14	77.424	77.4364	14	rs6202061	33.514	77.3083	8.40997	3.99875	0	31.5482	Cis	46
Dnajc15	14	78.226	78.2747	14	rs6202061	33.514	77.3083	9.92533	4.31203	0	37.3539	Cis	34
Epsti1	14	78.304	78.4025	14	rs6202061	33.514	77.3083	5.82355	4.15481	0.0558551	37.4757	Cis	1
Ndfip2	14	105.658	105.708	14	D14Mit166	67.455	105.721	6.65686	3.9376	0.0190556	22.9456	Cis	18
Clybl	14	122.581	122.85	14	rs13482406	79.791	122.309	8.01778	4.07348	0	5.63679	Cis	8
Dap	15	31.1541	31.2041	15	gnf15.024.190	13.425	28.2074	9.22574	4.1877	0	69.8975	Cis	44
Ankrd33b	15	31.2212	31.2975	15	gnf15.024.190	13.425	28.2074	10.7111	4.2059	0	6.67005	Cis	25
Mtdh	15	34.0125	34.0721	15	rs13482510	14.963	32.2833	5.39124	3.9212	0.0190556	39.4824	Cis	23
Zfp706	15	36.9268	36.9372	15	CEL-15_36490596	17.403	36.3656	6.08364	3.89471	0.0452082	11.598	Cis	20
Taf2	15	54.8467	54.9037	15	rs3702158	26.726	56.992	5.88657	4.01014	0.0190556	7.23808	Cis	1
Asap1	15	63.9201	64.2145	15	rs13482609	32.855	63.1518	6.11924	4.01968	0.0452082	20.5596	Cis	6
Ncf4	15	78.0752	78.093	15	rs13482654	38.215	76.5247	9.16633	4.21643	0	192.008	Cis	39
Commd5	15	76.7304	76.7317	15	rs13482654	38.215	76.5247	6.14835	4.12499	0.0190556	13.6917	Cis	3
LOC100504664	15	82.8282	82.8638	15	rs13482654	38.215	76.5247	4.69878	3.80585	0.0849701	37.2009	Cis	0
Rabl4	15	77.9899	78.0045	15	rs13482654	38.215	76.5247	6.20193	4.0391	0.0331527	6.57032	Cis	0
Smcr7l	15	80.0645	80.0838	15	D15Mit71	38.944	79.4209	5.94653	4.1864	0.0331527	8.80027	Cis	13
Tomm22	15	79.5013	79.5033	15	D15Mit71	38.944	79.4209	8.49399	4.06976	0	56.6437	Cis	8
Nfam1	15	82.8282	82.8638	15	D15Mit71	38.944	79.4209	5.17586	3.50847	0.0190556	49.7304	Cis	4
Parvg	15	84.1551	84.1734	15	D15Mit71	38.944	79.4209	6.82847	3.98566	0	17.1423	Cis	3
Irak4	15	94.3741	94.3987	15	gnf15.090.425	49.649	91.1475	11.4621	4.34645	0	7.50863	Cis	10
Acvrl1	15	100.959	100.976	15	rs13482744	61.814	101.381	6.54494	3.8898	0.0190556	21.9682	Cis	6
Nat15	16	3.88462	3.90478	16	rs4155438	0.73	6.549	7.83544	4.16965	0.0331527	29.3376	Cis	14
Clec16a	16	10.5455	10.745	16	D16Mit87	2.19	9.81284	10.8475	4.46018	0	6.01025	Cis	0
Tctex1d2	16	32.4094	32.429	16	D16Mit58	27.104	32.3121	7.17112	3.99955	0	16.9901	Cis	10
Adprh	16	38.4455	38.4528	16	rs4174320	32.371	38.0692	5.99674	3.96642	0	60.6206	Cis	4
Mina	16	59.4716	59.5556	16	rs4188825	51.154	56.6526	9.47586	4.20747	0	12.0676	Cis	6
Tbc1d23	16	57.1675	57.2316	16	rs4188825	51.154	56.6526	15.4322	4.23074	0	14.8356	Cis	0
Hspa13	16	75.7554	75.7671	16	rs4204213	71.834	74.2786	11.0135	4.06404	0	12.8074	Cis	27
App	16	84.9547	85.1739	16	rs4213876	82.381	87.112	5.97692	3.81267	0.0190556	229.471	Cis	19
Usp16	16	87.4552	87.4961	16	rs4213876	82.381	87.112	7.3167	3.9456	0	14.8017	Cis	11
Ifngr2	16	91.5473	91.5643	16	rs4219239	85.38	91.6704	4.42723	3.44674	0.0331527	78.1182	Cis	5
Tmem181a	17	6.27047	6.30578	17	UT_17_3.221024	2.439	6.03901	6.06982	4.06954	0.0331527	11.3061	Cis	1
Rsph3b	17	7.09943	7.15271	17	rs3023673	5.713	7.30001	8.50859	4.0032	0	5.14714	Cis	6
Rnaset2a	17	8.32146	8.34065	17	rs3023673	5.713	7.30001	6.27576	3.79215	0	96.5299	Cis	0
Map3k4	17	12.4205	12.5115	17	gnf17.005.541	6.443	7.74964	4.69003	3.65791	0.0452082	5.11451	Cis	21
Agpat4	17	12.3121	12.4125	17	D17Mit18	7.173	8.60126	8.42838	4.29042	0	20.6883	Cis	18
Fpr2	17	18.0248	18.0309	17	D17Mit18	7.173	8.60126	5.92896	3.60713	0.0190556	88.7219	Cis	6
Clcn7	17	25.2703	25.299	17	rs13482925	8.633	25.2298	8.55925	4.2878	0	65.3868	Cis	21
Nme3	17	25.0334	25.0739	17	rs13482925	8.633	25.2298	7.34797	3.97999	0	7.1502	Cis	14
Ppp2r1a	17	21.0824	21.1029	17	rs13482925	8.633	25.2298	5.37219	3.87745	0.0558551	95.2969	Cis	6
Rnps1	17	24.5516	24.5628	17	rs13482930	10.092	26.9509	6.19298	4.04268	0	22.6558	Cis	37
Phf1	17	27.0701	27.0748	17	rs13482930	10.092	26.9509	5.3776	3.96012	0.0659932	5.40871	Cis	1
Btbd9	17	30.3525	30.7132	17	rs13482937	12.361	28.5758	5.59449	3.68288	0.0452082	5.83995	Cis	16
Glo1	17	30.7298	30.7496	17	rs13482937	12.361	28.5758	13.0547	4.29105	0	21.8001	Cis	3
LOC100502870	17	34.1116	34.1373	17	rs13482937	12.361	28.5758	5.15761	3.91887	0.108258	247.049	Cis	0
H2-Q2	17	35.4793	35.4827	17	rs13482952	15.53	32.9374	6.9987	4.04291	0	39.8695	Cis	26
Rpp21	17	36.3926	36.3948	17	rs13482952	15.53	32.9374	8.79319	4.13965	0	27.2692	Cis	4
H2-gs10	17	35.5166	35.5216	17	rs13482952	15.53	32.9374	5.26513	3.68274	0	120.169	Cis	0
H2-T22	17	36.1754	36.1796	17	rs3672987	16.26	33.2472	5.8405	3.80321	0	78.204	Cis	51
H2-T24	17	36.1314	36.1751	17	rs3672987	16.26	33.2472	5.90149	3.8302	0.0190556	23.5089	Cis	47
H2-DMb2	17	34.2824	34.288	17	rs3672987	16.26	33.2472	6.49663	4.00961	0	7.77495	Cis	27
Nfkbil1	17	35.3571	35.3728	17	rs3672987	16.26	33.2472	8.0275	4.15091	0	7.52674	Cis	27
Gm8909	17	36.3019	36.3055	17	rs3672987	16.26	33.2472	14.9242	4.31925	0	45.6828	Cis	22
Rab11b	17	33.8794	33.8988	17	rs3672987	16.26	33.2472	7.06442	4.06734	0.0190556	7.81001	Cis	18
A930015D03Rik	17	36.1314	36.1751	17	rs3672987	16.26	33.2472	22.8848	4.4926	0	5.28616	Cis	8
Ppp1r11	17	37.0853	37.0887	17	rs3672987	16.26	33.2472	5.71538	4.00408	0.0190556	26.1042	Cis	5
Ppt2	17	34.7536	34.764	17	rs3672987	16.26	33.2472	8.53232	4.06415	0	33.5748	Cis	4
H2-Q10	17	35.607	35.6115	17	rs3672987	16.26	33.2472	10.8865	4.21329	0	74.2385	Cis	1
C920025E04Rik	17	36.2462	36.2486	17	rs3672987	16.26	33.2472	9.11054	4.35033	0	60.7017	Cis	0
Gm7035	17	34.1116	34.1373	17	rs3672987	16.26	33.2472	12.0059	4.27757	0	45.9476	Cis	0
Gm10499	17	36.2787	36.2993	17	rs3672987	16.26	33.2472	10.8616	4.22718	0	35.1361	Cis	0
Gnal1	17	36.1169	36.1264	17	rs3672987	16.26	33.2472	6.79991	4.13513	0	16.7737	Cis	0
LOC100504404	17	34.4789	34.4845	17	rs3672987	16.26	33.2472	6.80965	3.84414	0	5.32571	Cis	0
Rftn1	17	50.1326	50.3298	17	D17Mit10	21.899	47.6721	7.47943	4.0227	0	37.573	Cis	1
Trmt61b	17	71.9014	71.9481	17	rs3701107	37.141	70.5997	8.45228	3.99226	0	5.06903	Cis	71
Emilin2	17	71.6015	71.6603	17	rs3701107	37.141	70.5997	9.63063	3.91948	0	83.1066	Cis	8
Nlrc4	17	74.8256	74.8584	17	rs13483096	38.68	72.6062	9.95802	4.01873	0	5.95445	Cis	8
Cox7a2l	17	83.9013	83.9137	17	rs3684732	52.436	83.4072	5.91246	3.94556	0.0190556	57.0642	Cis	17
Mcfd2	17	87.6538	87.6653	17	rs13483144	60.594	86.2853	7.43339	3.95615	0	51.2624	Cis	36
Ccny	18	9.31404	9.45015	18	rs13483183	0	3.51654	7.07078	3.8026	0	22.5173	Cis	7
Colec12	18	9.70764	9.87799	18	rs13483183	0	3.51654	5.45158	3.76074	0.0190556	15.2149	Cis	4
Fam13b	18	34.5691	34.6665	18	rs3705413	14.263	34.0743	8.66618	4.17344	0	13.3973	Cis	10
Zmat2	18	36.9536	36.9593	18	rs3705413	14.263	34.0743	4.86505	3.85759	0.0760033	28.5609	Cis	3
Cep120	18	53.8078	53.9042	18	rs13483353	27.887	49.9361	13.081	4.42564	0	5.09556	Cis	16
Gramd3	18	56.5918	56.6634	18	CEL-18_55824525	30.077	55.4863	6.86015	4.00945	0.0190556	4.67818	Cis	0
Csf1r	18	61.2652	61.2908	18	CEL-18_60214752	32.345	59.8588	4.54812	3.79639	0.100539	350.195	Cis	0
Afg3l2	18	67.5644	67.6088	18	D18Mit184	40.223	66.9789	5.70786	3.5538	0.0190556	19.4838	Cis	0
Me2	18	73.9297	73.975	18	rs13483425	45.664	70.0773	6.8686	4.21902	0	23.9872	Cis	6
Txnl4a	18	80.4035	80.4226	18	rs13483438	47.202	74.3785	6.65785	4.04516	0	70.0516	Cis	57
Zdhhc24	19	4.87867	4.8854	19	rs13483499	0.73	3.41309	5.25269	3.70004	0.0452082	6.06051	Cis	24
Rnaseh2c	19	5.60187	5.60296	19	rs13483499	0.73	3.41309	6.05003	3.81668	0	23.2281	Cis	8
Klc2	19	5.10775	5.11841	19	rs13483499	0.73	3.41309	6.35733	4.08847	0.0190556	8.88056	Cis	6
Drap1	19	5.40687	5.42492	19	rs4139262	3.899	8.99398	5.85538	3.90745	0.0331527	73.7887	Cis	9
Fads1	19	10.2574	10.2714	19	rs4139262	3.899	8.99398	4.78378	3.66473	0.0921734	20.1581	Cis	6
AW112010	19	11.1221	11.1251	19	rs8267764	4.629	10.7493	7.01311	3.9209	0.0452082	47.0139	Cis	5
Patl1	19	11.9869	12.0196	19	rs6285845	5.359	11.7335	6.96482	3.854	0	15.2491	Cis	15
Cbwd1	19	24.9944	25.0361	19	rs3653630	11.448	22.5313	5.64813	3.78094	0.0190556	4.94732	Cis	6
Slc25a28	19	43.7383	43.7494	19	rs13483617	31.853	38.3797	9.83992	4.43694	0	18.2691	Cis	4
Mgea5	19	45.8247	45.8578	19	rs13483639	34.121	44.2659	4.94916	3.78034	0.0452082	26.061	Cis	6
Entpd7	19	43.7642	43.8275	19	rs13483639	34.121	44.2659	4.88389	3.86293	0.0921734	7.58199	Cis	1
Nt5c2	19	46.9613	47.0988	19	rs13483647	36.311	46.657	8.52101	4.21692	0	10.3656	Cis	32
Calhm2	19	47.2067	47.2128	19	rs13483647	36.311	46.657	5.29534	3.91547	0.0452082	4.90411	Cis	6
Xpnpep1	19	53.0657	53.113	19	rs13483669	41.578	52.2765	5.08571	3.95194	0.0558551	37.6055	Cis	0
2700078E11Rik	19	60.6006	60.6569	19	rs3711945	49.455	58.7859	8.87642	4.15457	0	18.1686	Cis	20
L1cam	X	71.0991	71.1262	X	rs3157124	18.988	68.6942	6.509	3.91075	0.0331527	9.02929	Cis	5
Prps1	X	136.991	137.011	X	rs13483999	32.454	129.241	6.29189	3.76943	0.0190556	6.52524	Cis	0
Hscb	5	111.258	111.269	1	rs13475772	13.997	25.6323	3.62523	3.20275	0.0921734	11.987	Trans	6
H2-Q1	17	35.4575	35.462	1	rs13475772	13.997	25.6323	4.66386	3.67748	0.0452082	37.1413	Trans	0
LOC100503508	2	87.3662	87.3669	1	rs13476267	92.601	182.214	12.2848	4.39798	0	47.0976	Trans	0
Nagpa	16	5.19537	5.20411	1	rs13476279	93.33	185.631	4.57578	3.89329	0.100539	31.897	Trans	0
Pigm	1	174.307	174.314	1	rs3675669	101.649	191.63	5.84823	4.04555	0.0331527	5.84537	Trans	18
LOC100504084	8	103.601	103.63	2	mCV22297233	36.876	44.4438	4.61564	3.81336	0.108258	6.86532	Trans	0
Pdk1	2	71.7113	71.7419	2	rs13476520	42.965	57.8618	5.38423	3.80743	0.0190556	12.9037	Trans	23
LOC100503681	4	12.1631	12.1647	2	gnf02.076.311	56.311	77.4931	4.8926	3.84535	0.0760033	4.92656	Trans	0
Slc30a4	2	122.507	122.528	2	rs6364684	66.687	106.731	6.71134	4.05776	0	4.92156	Trans	21
Spg11	2	121.854	121.944	2	rs6364684	66.687	106.731	4.58098	3.85287	0.0849701	8.48452	Trans	16
LOC100504089	16	32.4086	32.4091	2	rs13476723	72.548	117.119	4.44015	3.74461	0.108258	28.1422	Trans	0
LOC100502673	16	32.4094	32.429	2	rs13476723	72.548	117.119	11.6061	4.41985	0	15.8803	Trans	0
Pias1	9	62.7279	62.8287	3	rs13476950	0	3.78542	5.12247	3.87363	0.0760033	10.8139	Trans	0
Fert2	17	64.2134	64.4888	3	rs13476985	2.19	14.8879	4.79464	3.52516	0.0190556	7.50206	Trans	0
Apeh	9	107.988	107.997	3	rs13476989	3.728	16.0333	4.8101	3.91196	0.0921734	19.6861	Trans	1
Akr1b10	6	34.3342	34.3469	3	rs13476989	3.728	16.0333	4.79859	3.65558	0.0558551	14.747	Trans	0
2310003C23Rik	2	180.447	180.453	3	rs13476989	3.728	16.0333	4.15264	3.21073	0.0659932	12.7168	Trans	0
Cdc5l	17	45.5288	45.5707	3	rs13476989	3.728	16.0333	5.64255	4.06172	0.0452082	11.1356	Trans	0
Wdr11	7	136.735	136.779	3	rs13477018	7.378	23.1051	4.67779	3.31013	0	14.1614	Trans	2
Pmpcb	5	21.243	21.263	3	rs13477062	17.038	36.7393	4.41087	3.70736	0.0921734	27.3707	Trans	12
LOC100503688	5	124.2	124.272	3	rs13477126	32.963	56.4462	15.8964	4.46882	0	5.82478	Trans	0
Aebp2	6	140.571	140.626	3	rs3674810	41.574	67.9467	6.11411	3.63156	0.0190556	18.2789	Trans	0
Gm9000	13	109.444	110.742	3	rs13477223	48.165	80.6657	12.6674	4.3035	0	183.894	Trans	0
Rtn3	19	7.49211	7.55778	3	rs13477307	64.635	104.373	3.60811	3.20094	0.100539	102.131	Trans	0
5730508B09Rik	3	127.573	127.599	3	rs13459071	71.454	115.415	6.37279	3.83689	0	29.989	Trans	50
Zfp64	2	168.751	168.781	3	rs4224168	72.184	115.645	4.08673	3.28021	0.0659932	5.11552	Trans	12
5830433M19Rik	4	94.1668	94.2235	3	D3Mit17	87.24	143.31	3.78721	3.33247	0.108258	4.7085	Trans	8
Ccdc90a	13	43.6369	43.6555	3	CEL-3_156007479	96.306	155.062	6.70324	4.18552	0.0190556	12.2648	Trans	3
9530068E07Rik	11	52.2099	52.2222	3	CEL-3_156007479	96.306	155.062	4.54552	3.40125	0.0558551	64.1955	Trans	0
Mtmr4	11	87.4057	87.4298	3	rs3697892	99.756	156.251	4.68507	3.54467	0	6.34578	Trans	0
Fam82a2	2	118.963	118.983	4	gnf04.029.760	9.009	34.0756	5.43	3.95713	0.0190556	15.494	Trans	7
Fyttd1	16	32.8779	32.909	4	rs3707178	14.927	47.049	4.66891	3.72986	0.0921734	10.9857	Trans	16
Ppp1r8	4	132.383	132.399	4	rs13477938	54.209	117.942	4.23804	3.36504	0.0452082	12.9198	Trans	2
Camkk2	5	123.183	123.214	4	rs3675629	55.691	120.731	4.44781	3.78554	0.108258	14.9901	Trans	1
Ttc5	14	51.3851	51.4052	4	UT_4_10.967137	61.011	125.818	5.08235	4.05306	0.0760033	8.77556	Trans	21
Galk2	2	125.685	125.972	4	rs3664871	67.179	132.41	4.28329	3.52908	0.0760033	16.8484	Trans	3	Mitochondria uncoupling protein (Ucp1) mRNA levels in the retroperitoneal fat pad [arbitrary units]
Fnta	8	27.1092	27.1261	4	rs6404906	67.909	133.564	4.92661	3.84	0.0190556	25.0379	Trans	21
Mcee	7	71.5377	71.557	4	rs6404906	67.909	133.564	4.63238	3.93683	0.100539	14.8943	Trans	0
Gm6750	12	117.724	118.517	4	rs6404906	67.909	133.564	6.70067	4.17271	0	7.96439	Trans	0
Fhl3	4	124.378	124.386	4	rs13478001	69.447	135.998	5.49864	3.55956	0	45.4029	Trans	19
Dffa	4	148.478	148.495	4	rs13478001	69.447	135.998	5.15816	3.73207	0.0190556	9.36331	Trans	9
Cpsf6	10	116.782	116.814	4	rs13478001	69.447	135.998	5.26901	4.17548	0.0921734	11.4748	Trans	7
Cpne3	4	19.4464	19.4973	4	rs4224852	70.177	136.775	4.05022	3.43762	0.0849701	15.8308	Trans	9
Fam172a	13	77.8479	78.3055	4	rs4224852	70.177	136.775	5.09978	3.96702	0.0659932	12.8302	Trans	0
Gm5801	14	56.6291	56.6303	4	rs13478068	93.226	154.592	10.0508	4.11977	0	27.0746	Trans	43
Trim47	11	115.967	115.971	5	gnf05.060.451	52.357	66.5467	5.06338	3.52403	0	11.5106	Trans	6
Fam108b	19	21.7278	21.7601	5	rs13478388	71.442	91.289	6.30585	3.87789	0	12.2361	Trans	0
LOC100503804	9	33.5305	33.5377	5	CEL-5_119611628	100.151	122.548	7.50969	3.70803	0	80.8578	Trans	0
Gm12350	4	34.4331	34.4335	5	rs6329591	106.148	130.227	5.12166	3.85695	0.0452082	78.3114	Trans	0
Gm6222	X	100.893	101.017	5	rs6329591	106.148	130.227	5.19665	3.4708	0	28.0269	Trans	0
Gm12751	4	34.3013	34.3021	5	UT_5_145.838572	123.349	147.767	6.42739	3.75932	0.0331527	23.097	Trans	0
Gm9104	17	45.5859	45.6119	5	UT_5_145.838572	123.349	147.767	8.20507	4.24562	0	12.0489	Trans	0
Zfp715	7	50.5519	50.5686	6	rs3716629	54.985	110.216	4.38878	3.12175	0	6.2671	Trans	0
Tnfrsf1a	6	125.3	125.313	6	rs13479082	83.844	143.985	6.13952	4.00388	0	76.135	Trans	6
Etv6	6	133.986	134.22	6	rs13459098	84.574	145.123	5.39895	3.84947	0.0190556	13.1688	Trans	27
Rab4b	7	27.9535	27.9639	6	rs13459098	84.574	145.123	4.36203	3.38666	0.0190556	37.9999	Trans	1
Znrf1	8	114.061	114.15	6	rs13459098	84.574	145.123	3.27072	2.84755	0.108258	18.5517	Trans	0
Cyp4f13	17	33.0616	33.0843	6	rs13479088	86.033	146.374	4.93819	3.82471	0.0659932	8.06826	Trans	2
Tmem51	4	141.587	141.644	6	rs13479088	86.033	146.374	4.61445	3.46626	0.0452082	4.70171	Trans	0
C5ar1	7	16.8321	16.8449	7	gnf07.001.580	0	4.79662	5.37152	3.85631	0.0331527	202.224	Trans	70
Dhx34	7	16.7826	16.8074	7	gnf07.001.580	0	4.79662	7.08604	3.84689	0	5.44922	Trans	51
Gpatch4	3	87.847	87.8599	7	D7Mit191	2.998	19.4719	5.87171	4.17774	0.0659932	7.89936	Trans	3
Myo1e	9	70.0552	70.2479	7	D7Mit191	2.998	19.4719	6.25202	4.10818	0.0331527	59.1155	Trans	1
Aplp2	9	30.9571	31.0194	7	D7Mit191	2.998	19.4719	5.41526	3.7934	0.0452082	70.7628	Trans	0
Emp2	16	10.2818	10.3141	7	D7Mit191	2.998	19.4719	6.209	3.82528	0.0331527	21.2639	Trans	0
Stambpl1	19	34.2668	34.3148	7	rs13479153	3.728	25.7229	5.09853	3.79262	0.0331527	8.36942	Trans	0
Cyth2	7	53.062	53.0697	7	rs13479196	15.258	38.2658	6.00443	3.9363	0	15.1789	Trans	13
Aldh16a1	7	52.3972	52.4154	7	rs13479196	15.258	38.2658	7.30903	3.9994	0	13.7809	Trans	6
Lmo2	2	103.798	103.822	7	rs13479196	15.258	38.2658	4.72706	3.66108	0.0331527	36.3075	Trans	3
Rpl13a	7	52.3742	52.3841	7	gnf07.047.960	23.616	68.1122	4.33819	3.8024	0.0921734	249.532	Trans	2
Ngrn	7	87.4061	87.4103	7	D07Msw060	30.264	74.1259	12.1729	4.38544	0	10.3305	Trans	17
Aen	7	86.0408	86.0537	7	D07Msw060	30.264	74.1259	4.80183	3.81267	0.0659932	14.6875	Trans	0
Eftud1	7	89.7971	89.9264	7	D7Mit66	45.92	127.03	4.66597	3.58467	0.0659932	4.87084	Trans	2
Arpc2	1	74.2831	74.3148	8	rs13479605	7.382	10.5218	5.55828	4.04299	0.0760033	413.694	Trans	9
Rab14	2	35.0357	35.0566	8	rs13479605	7.382	10.5218	5.4269	4.25894	0.0659932	90.1192	Trans	1
Fam58b	11	78.564	78.5652	8	rs13479605	7.382	10.5218	5.2746	3.92961	0.0849701	9.76371	Trans	0
Gpx1	9	108.242	108.243	8	gnf08.020.641	15.368	23.259	4.46529	3.43399	0.0558551	478.705	Trans	1
Ptp4a2	4	129.498	129.527	8	gnf08.025.220	21.087	27.7902	5.80839	4.06438	0.0331527	76.9232	Trans	16
Cd59a	2	103.936	103.956	8	rs3658700	24.085	31.9619	7.09499	3.90979	0	5.16227	Trans	21
Napg	18	63.1376	63.1591	8	D8Mit64	27.083	33.8975	4.20333	3.445	0.0558551	18.9673	Trans	1
Fnbp1l	3	122.242	122.323	8	rs6394046	44.489	64.9825	5.84217	3.63655	0	21.4678	Trans	14
Tmed10	12	86.6806	86.7157	8	rs3719174	52.647	83.3965	4.50892	3.84843	0.108258	62.0417	Trans	0
4833420G17Rik	13	120.252	120.275	8	rs3705275	61.005	105.86	5.17855	3.84853	0	6.66397	Trans	0
1810007M14Rik	16	90.9363	91.0446	8	rs13479995	68.961	116.237	4.54339	3.71084	0.100539	10.078	Trans	0
Smek1	12	102.278	102.326	8	rs13480012	71.959	120.564	5.44255	3.80514	0.0558551	18.1716	Trans	0
Gm10073	8	109.097	109.097	9	rs4227700	32.822	58.7248	9.57179	4.09412	0	530.681	Trans	0
Gm11942	4	33.0518	33.0522	9	rs4227700	32.822	58.7248	7.85545	3.95717	0	159.61	Trans	0
LOC100502641	7	134.429	134.43	9	rs4227700	32.822	58.7248	11.0705	4.16392	0	50.4395	Trans	0
Ppp2r1b	9	50.665	50.8172	9	rs3658496	35.742	67.463	4.91201	3.59519	0.0331527	13.4939	Trans	13
Arpc1a	5	145.845	145.87	9	rs6292345	39.47	75.1493	5.0215	3.88008	0.0659932	28.039	Trans	31
Slc2a3	6	122.678	122.693	9	rs6292345	39.47	75.1493	5.32121	3.6818	0.0452082	4.86108	Trans	0
Plscr1	9	92.145	92.1674	9	rs3697374	44.58	80.9178	4.76818	3.83214	0.0921734	8.31483	Trans	0
Gpn2	4	133.14	133.148	9	rs3673457	45.309	81.7534	5.53606	3.84806	0.0331527	9.13969	Trans	40
Ccr1	9	123.877	123.884	9	rs13480386	61.045	103.528	4.99071	3.83838	0.0558551	94.2527	Trans	0
Rbbp4	4	128.965	129.013	9	rs13480386	61.045	103.528	4.40774	3.65093	0.0849701	22.1086	Trans	0
Gm13841	5	116.244	116.252	9	rs3657415	62.505	105.984	5.7307	4.30136	0.0849701	68.247	Trans	0
Gm8210	1	43.246	43.2466	9	rs3657415	62.505	105.984	8.39891	4.16494	0	62.4014	Trans	0
Gm10709	9	7.75172	7.79433	9	rs3657415	62.505	105.984	6.4617	4.32084	0.0190556	36.2845	Trans	0
LOC100503653	2	134.612	135.301	9	rs3657415	62.505	105.984	10.4108	4.38413	0	34.0641	Trans	0
LOC100503125	16	36.2094	36.2098	9	rs3657415	62.505	105.984	10.9742	4.34736	0	15.031	Trans	0
LOC100504629	18	67.7218	67.7225	9	rs3657415	62.505	105.984	7.02383	4.23647	0.0331527	14.1169	Trans	0
Gm11449	2	161.308	161.309	9	rs3657415	62.505	105.984	5.83995	4.0898	0.0452082	7.26217	Trans	0
AU019823	9	50.412	50.4331	9	rs13480454	75.57	120.607	4.2644	3.66901	0.0921734	6.77929	Trans	0
Polr3gl	3	96.3818	96.3981	10	rs3696307	28.593	53.463	4.5032	3.55277	0.0331527	5.60116	Trans	3
Gm9855	10	41.7723	41.7752	10	rs13459122	49.894	80.2581	18.4668	4.22538	0	12.0125	Trans	34
Cd9	6	125.41	125.445	10	CEL-10_86322095	58.331	86.0509	5.34031	3.45177	0	209.637	Trans	28
Dek	13	47.1801	47.2016	10	rs6243755	77.841	108.175	5.26563	3.93224	0.0558551	26.34	Trans	20
Mfsd5	15	102.11	102.112	10	Kcnc2	86.479	113.923	4.21148	3.62718	0.108258	49.984	Trans	1
Ccdc86	19	11.0116	11.0238	10	rs6171719	105.782	127.873	4.67453	3.77331	0.0190556	18.4754	Trans	3
Nlrc5	8	96.9967	97.0512	10	rs6171719	105.782	127.873	4.84286	3.79773	0.0452082	11.5911	Trans	3
Ndufa8	2	35.8919	35.9048	10	rs6171719	105.782	127.873	4.98189	3.86348	0.0921734	70.1143	Trans	0
Acadm	3	153.585	153.607	10	rs6171719	105.782	127.873	4.67454	3.90968	0.0921734	21.7696	Trans	0
Psme4	11	30.6718	30.7804	11	rs13481014	21.653	47.9309	4.52852	3.70152	0.0921734	15.8993	Trans	17
Mtif2	11	29.4265	29.4453	11	rs13481014	21.653	47.9309	5.81937	4.01447	0.0760033	6.77291	Trans	15
l7Rn6	7	97.0672	97.0897	11	rs6344645	31.551	58.924	5.06924	3.67911	0.0190556	17.0853	Trans	6
Gm15772	5	3.23639	3.23693	11	D11Mit4	35.222	68.4228	6.59678	3.96645	0	362.663	Trans	39
AB124611	9	21.3307	21.3492	11	rs13481152	58.068	89.9389	4.79557	3.61133	0.0659932	35.9148	Trans	0
Mrps23	11	88.0179	88.025	11	rs13481243	78.967	114.533	4.62932	3.66617	0.0760033	26.1653	Trans	45
LOC100504656	8	35.2176	35.2404	12	rs6176675	2.998	9.21756	6.8441	4.24264	0.0190556	17.6472	Trans	0
Tssc1	12	29.4367	29.5524	12	rs3665012	6.168	10.5384	5.92321	3.95559	0	14.7521	Trans	48
Fggy	4	95.2242	95.5936	12	rs3692433	8.436	13.1254	10.5566	4.33582	0	5.52992	Trans	46
Isoc2a	7	4.82865	4.84732	12	rs3692433	8.436	13.1254	6.69749	4.16829	0.0190556	15.1286	Trans	23
Pld4	12	113.999	114.007	12	Rrm2	9.166	25.4459	5.72323	3.96409	0.0452082	157.431	Trans	38
Ikbkg	X	71.6386	71.6991	12	rs3684699	11.356	28.209	4.87475	3.64702	0.0190556	17.3229	Trans	0
Dalrd3	9	108.472	108.481	12	rs3684699	11.356	28.209	4.14627	3.56879	0.0849701	11.4006	Trans	0
Ndufa4	6	11.8504	11.8574	12	rs13481466	27.887	57.1073	4.51859	3.61646	0.0659932	133.558	Trans	0
Vps36	8	23.3033	23.3291	12	rs13481542	37.533	77.6932	4.82037	3.9661	0.108258	22.0511	Trans	0
Akr1e1	13	4.59173	4.60841	13	CEL-13_17259068	2.942	17.9791	5.08153	3.68116	0.0190556	11.6344	Trans	7
Rras	7	52.2734	52.277	13	rs6327619	13.646	37.8062	4.77176	3.70286	0.0452082	43.2414	Trans	3
Tsen34	7	3.64521	3.65264	13	rs13481799	18.756	47.0551	4.4019	3.53247	0.0659932	12.7766	Trans	10
AK157302	13	21.5872	21.5884	13	mCV22624058	29.684	59.2819	5.07383	3.5638	0.0558551	9.18207	Trans	0
Sfi1	11	3.02402	3.09347	13	rs3657887	37.141	65.0023	7.36659	4.13928	0.0190556	5.53887	Trans	0
Sdhaf2	19	10.575	10.5997	13	gnf13.070.815	43.312	71.6181	4.93889	3.48903	0	11.9455	Trans	2
Gm11964	11	5.46969	5.58934	13	rs13481949	57.745	94.8713	5.74591	4.25151	0.0760033	52.6645	Trans	0
Gm5515	19	22.2136	23.0644	13	gnf13.095.805	58.475	95.956	5.63552	3.76484	0.0190556	47.4767	Trans	0
Atp5g2	15	102.493	102.501	13	gnf13.102.503	62.933	102.667	5.70544	4.30569	0.0558551	21.4921	Trans	7
Mtmr6	14	60.8841	60.9212	14	rs13482159	21.336	46.321	6.57075	4.07355	0	45.302	Trans	5
Utp23	15	51.709	51.7162	14	rs13482159	21.336	46.321	4.50782	3.6349	0.0760033	5.12701	Trans	0
Tmem129	5	33.9959	34.0005	14	gnf14.055.010	27.425	64.3599	4.50452	3.87549	0.100539	7.56077	Trans	0
Dda1	8	73.9931	74.01	14	CEL-14_87370794	52.85	95.6045	4.00079	3.2127	0.0659932	25.7716	Trans	0
Larp7	3	127.24	127.256	15	mCV25349597	1.539	10.2468	4.18476	3.51053	0.0558551	7.01436	Trans	16
Ext1	15	52.8998	53.1777	15	CEL-15_36490596	17.403	36.3656	7.21187	4.0568	0.0331527	11.9709	Trans	7
Cxcl1	5	91.3203	91.3221	15	rs13482643	35.045	72.2478	5.82227	3.51213	0	100.811	Trans	3
Tgds	14	118.511	118.532	15	rs13482654	38.215	76.5247	4.25917	3.63981	0.108258	7.52362	Trans	0
Slc35a5	16	45.1397	45.1588	16	rs4170974	27.834	32.9601	4.72962	3.50898	0.0331527	7.45852	Trans	12
Ivd	2	118.688	118.707	16	rs4204213	71.834	74.2786	4.62789	3.41516	0	11.5165	Trans	25
Bach1	16	87.6992	87.7336	16	rs4205157	73.373	74.9179	4.58737	3.6651	0.0558551	14.0169	Trans	1
Ubap2l	3	89.8027	89.8564	16	rs4205157	73.373	74.9179	4.90707	3.92147	0.0849701	45.5767	Trans	0
Zfp598	17	24.8067	24.819	17	D17Mit18	7.173	8.60126	6.57641	3.93269	0	13.7906	Trans	27
Zfp52	17	21.6725	21.6996	17	D17Mit18	7.173	8.60126	7.18261	4.03999	0	6.68246	Trans	16
Nme4	17	26.2287	26.2324	17	D17Mit18	7.173	8.60126	5.50886	3.62129	0.0331527	16.5346	Trans	2
Tmem8	17	26.2503	26.2602	17	D17Mit18	7.173	8.60126	4.74726	3.38813	0.0452082	25.823	Trans	1
Mrpl28	17	26.2604	26.2636	17	D17Mit18	7.173	8.60126	5.05488	3.85503	0.0760033	42.0751	Trans	0
Gm8539	5	20.9897	21.1514	17	rs3701107	37.141	70.5997	3.44251	2.90474	0.100539	16.8115	Trans	0
Gm6969	12	25.3235	25.3239	17	rs3684732	52.436	83.4072	5.66794	4.15802	0.0659932	53.672	Trans	0
Auh	13	52.9305	53.025	18	Slc12a2	31.615	58.3243	4.34063	3.50632	0.0331527	7.96501	Trans	37
Atf5	7	52.0676	52.1044	19	rs13483499	0.73	3.41309	3.36706	2.88379	0.0921734	19.6172	Trans	10
C78339	13	46.7649	46.7711	19	D19Mit45	10.718	22.4105	5.24784	3.72338	0	7.73308	Trans	4
Ppfibp1	6	146.837	146.981	19	rs13483639	34.121	44.2659	5.16497	3.48412	0.0190556	21.8118	Trans	25
Ubash3b	9	40.8217	40.9656	19	rs13483653	37.041	48.078	5.71594	3.81788	0	25.9138	Trans	17
Pigs	11	78.1419	78.1563	19	rs13483677	44.017	53.934	4.9403	3.92382	0.0558551	33.3152	Trans	0
Zdhhc7	8	122.605	122.625	19	rs13483677	44.017	53.934	5.12731	4.04296	0.0659932	16.906	Trans	0
Gsn	2	35.138	35.1634	19	rs3654713	45.477	55.0934	4.67614	3.65724	0.0331527	127.822	Trans	0
Ccdc109b	3	129.618	129.673	19	rs3654713	45.477	55.0934	5.39704	3.94899	0.0190556	53.6743	Trans	0
B3gnt8	7	26.4126	26.4145	19	rs3654713	45.477	55.0934	5.09891	3.79824	0.0190556	10.5065	Trans	0
Cd99l2	X	68.6732	68.7458	19	rs3654713	45.477	55.0934	4.25947	3.70107	0.108258	10.3135	Trans	0
LOC100503764	9	30.9571	31.0194	19	rs3711945	49.455	58.7859	8.86184	4.22883	0	9.38954	Trans	0
Ubfd1	7	129.211	129.226	X	DXMit55	0	6.93718	4.68612	3.77479	0.0760033	8.71111	Trans	2	Splenocyte mitogenic response to 20 u/ml Lipopolysaccharide (LPS) [% B6 response]
Mta1	12	114.336	114.375	X	DXMit124	1.539	8.91288	5.83973	4.10736	0.0659932	12.3126	Trans	30
Stt3b	9	115.152	115.22	X	DXMit124	1.539	8.91288	4.79818	3.70301	0.0849701	45.6284	Trans	28
Asxl1	2	153.172	153.23	X	DXMit124	1.539	8.91288	4.5962	3.76854	0.0849701	8.66555	Trans	15
Myo7a	7	105.2	105.268	X	DXMit124	1.539	8.91288	3.89023	3.28781	0.0921734	8.64712	Trans	15
Abcf1	17	36.0938	36.1067	X	DXMit124	1.539	8.91288	5.90122	3.93736	0.0190556	34.3068	Trans	14
Pak1	7	104.991	105.061	X	DXMit124	1.539	8.91288	4.55467	3.8061	0.0921734	13.8164	Trans	11
Pip4k2b	11	97.5765	97.606	X	DXMit124	1.539	8.91288	4.7067	3.62463	0.0921734	15.7963	Trans	9
Uggt1	1	36.1969	36.3011	X	DXMit124	1.539	8.91288	5.8573	4.06513	0	16.556	Trans	6
Hdlbp	1	95.3025	95.3754	X	DXMit124	1.539	8.91288	5.28283	4.15318	0.0921734	49.6083	Trans	5
Golga7	8	24.3518	24.3676	X	DXMit124	1.539	8.91288	4.42003	3.75711	0.100539	50.7542	Trans	1
Usp5	6	124.765	124.779	X	DXMit124	1.539	8.91288	5.1433	3.71562	0	39.4255	Trans	1
Tcof1	18	60.9742	61.0086	X	DXMit124	1.539	8.91288	5.00954	3.90782	0.0760033	15.7177	Trans	1
Smarcc1	9	110.035	110.143	X	DXMit124	1.539	8.91288	6.43143	3.83043	0.0190556	9.90646	Trans	1
Kcnab2	4	151.765	151.852	X	DXMit124	1.539	8.91288	5.63944	4.33096	0.108258	69.2416	Trans	0
Plcg2	8	120.022	120.159	X	DXMit124	1.539	8.91288	5.29879	4.03655	0.0659932	42.0642	Trans	0
Dpm2	2	32.4264	32.4291	X	DXMit124	1.539	8.91288	4.54543	3.82538	0.108258	40.8247	Trans	0
Raver1	9	20.8786	20.8964	X	DXMit124	1.539	8.91288	4.79883	4.01479	0.100539	26.2004	Trans	0
5730494N06Rik	2	132.054	132.079	X	DXMit124	1.539	8.91288	4.97809	3.72428	0.0659932	24.7409	Trans	0
Tbcd	11	121.313	121.534	X	DXMit124	1.539	8.91288	5.0317	3.992	0.0659932	18.5571	Trans	0
ENSMUSG00000074747	10	112.362	112.366	X	DXMit124	1.539	8.91288	4.65836	4.01105	0.108258	16.7221	Trans	0
Wdfy4	14	33.7727	33.9983	X	DXMit124	1.539	8.91288	4.925	3.70069	0.0452082	14.5964	Trans	0
Med7	11	46.2504	46.2562	X	DXMit124	1.539	8.91288	4.85435	3.86914	0.0558551	8.76856	Trans	0
Nnt	13	120.124	120.198	X	DXMit124	1.539	8.91288	4.60876	3.65296	0.0760033	8.33785	Trans	0
Eif2ak3	6	70.7945	70.8552	X	DXMit124	1.539	8.91288	4.64031	3.80399	0.100539	5.61854	Trans	0
Chm	X	110.154	110.299	X	rs13483999	32.454	129.241	5.97398	3.92626	0.0190556	7.91655	Trans	18
Sart1	19	5.37752	5.40246	X	gnfX.124.190	39.234	139.65	5.43677	4.33709	0.0921734	12.1352	Trans	3
Taok2	7	134.009	134.028	X	gnfX.124.190	39.234	139.65	5.09713	4.01197	0.0558551	13.2819	Trans	1
Rn5s	8	126.122	126.122	X	gnfX.124.190	39.234	139.65	4.02331	3.12458	0.0921734	109.605	Trans	0
LOC100502783	12	86.6806	86.7157	X	gnfX.124.190	39.234	139.65	4.65779	3.87938	0.0849701	46.9448	Trans	0
Bat2	17	35.286	35.3	X	gnfX.124.190	39.234	139.65	5.18159	4.32348	0.0760033	45.0411	Trans	0
Coq10b	1	55.1096	55.1295	X	gnfX.124.190	39.234	139.65	5.23684	4.09617	0.0558551	14.9882	Trans	0
Nfic	10	80.8589	80.8899	X	gnfX.124.190	39.234	139.65	4.90547	3.97629	0.0849701	12.6517	Trans	0
Phrf1	7	148.415	148.449	X	gnfX.124.190	39.234	139.65	5.73231	4.17619	0.0849701	12.008	Trans	0
Ccdc94	17	56.092	56.1074	X	gnfX.124.190	39.234	139.65	5.19331	4.18236	0.0659932	6.50688	Trans	0
Nfatc2	2	168.302	168.427	X	rs13484050	39.964	140.97	5.37782	3.84054	0.0331527	7.13804	Trans	18
Ldb1	19	46.1071	46.1197	X	rs13484050	39.964	140.97	3.93296	3.37751	0.0921734	23.6021	Trans	13
Ccnl1	3	65.7501	65.7621	X	rs13484050	39.964	140.97	4.61145	3.44873	0.0331527	32.3123	Trans	0
Mospd2	X	161.376	161.418	X	rs13484070	43.134	147.143	5.75057	4.16687	0.0331527	15.0792	Trans	2

## Sheet: S1 Dataset D
	S1 Dataset D: Toxoplasma-infected eQTL
	Gene Physical Location			eQTL genomic location
Gene Id	Chromosome	Start	End	chromosome	marker	position cM	position Mb	LOD-score	Threshold P=0.05	FDR	Av.FPKM	Cis/Trans	# of SNPs within 2Mb from TSS	WebQTL QTLs that overlap eQTL trans-bands
Snhg6	1	9.9321	9.9342	1	rs13475701	0	4.51617	9.81833	4.11429	0	27.7009	Cis	26
Tram2	1	20.9915	21.0693	1	rs3678179	4.629	15.4983	5.8478	3.89127	0.0112241	5.14159	Cis	12
Stau2	1	16.2189	16.5094	1	rs3678179	4.629	15.4983	7.0641	3.95389	0	5.02986	Cis	1
Nck2	1	43.5026	43.6274	1	rs13475818	26.254	38.0936	6.00096	3.74721	0.0112241	10.0346	Cis	16
Als2cr4	1	59.1574	59.1769	1	rs6245700	33.631	59.1765	8.71677	3.92524	0	12.0377	Cis	41
Acadl	1	66.8774	66.9098	1	Cryg	38.82	65.7023	4.97719	3.48332	0	34.6247	Cis	48
Tmbim1	1	74.3316	74.4003	1	D1Mit128	43.729	72.5729	4.15017	3.67889	0.0803863	40.9898	Cis	6
Ugt1a6b	1	89.952	90.1166	1	rs13475955	53.533	83.3355	11.6599	4.34116	0	17.2185	Cis	8
Stk25	1	95.4087	95.5323	1	D1Mit45	58.822	94.9098	4.43033	4.01402	0.100185	10.1441	Cis	3
Rnpep	1	137.159	137.181	1	rs3678662	70.007	134.378	3.90616	3.51559	0.0912192	79.8379	Cis	26
Qsox1	1	157.625	157.66	1	rs6194543	76.983	157.589	14.572	3.98071	0	13.7876	Cis	29
Tor3a	1	158.584	158.604	1	rs6194543	76.983	157.589	6.20727	3.51549	0	96.7413	Cis	19
Snord47	1	162.965	162.969	1	rs13476203	78.443	161.799	3.7399	2.7447	0.0353133	1883.46	Cis	38
Dusp12	1	172.804	172.816	1	rs3714825	84.082	170.147	3.86858	3.68382	0.100185	5.82632	Cis	51
Fcgr2b	1	172.891	172.906	1	rs8237062	87.334	173.149	6.88327	3.93881	0	169.28	Cis	33
Copa	1	173.996	174.071	1	rs8237062	87.334	173.149	4.45231	3.70411	0.040323	61.8558	Cis	16
F11r	1	173.368	173.395	1	rs8237062	87.334	173.149	4.20259	3.80784	0.0822665	7.63526	Cis	12
Dcaf8	1	174.078	174.127	1	rs8237062	87.334	173.149	4.09438	3.77216	0.0988273	10.4703	Cis	10
Slamf7	1	173.563	173.583	1	D1Mit356	88.064	174.819	7.66611	4.54834	0.0112241	12.2864	Cis	40
Ly9	1	173.519	173.537	1	D1Mit356	88.064	174.819	5.42236	3.77144	0.0112241	75.5128	Cis	35
Ifi202b	1	175.893	175.913	1	D1Mit356	88.064	174.819	10.0889	4.34254	0	35.4941	Cis	31
Ifi203	1	175.851	175.873	1	D1Mit356	88.064	174.819	5.18016	4.04753	0.0515238	27.4163	Cis	30
Mnda	1	175.826	175.843	1	D1Mit356	88.064	174.819	4.11059	3.30782	0.0708927	61.648	Cis	23
Ifi204	1	175.677	175.697	1	D1Mit356	88.064	174.819	3.84983	3.35082	0.0759002	53.5011	Cis	21
Ncstn	1	173.996	174.071	1	D1Mit356	88.064	174.819	6.46382	4.14571	0.0190829	43.7883	Cis	18
Mndal	1	175.787	175.81	1	D1Mit356	88.064	174.819	6.01502	3.83852	0.0112241	26.5961	Cis	10
Pppde1	1	180.118	180.183	1	rs4222856	90.332	180.251	6.59399	4.1351	0.0112241	10.1712	Cis	6
Srp9	1	184.055	184.077	1	rs13476267	92.601	182.214	16.776	4.61828	0	15.995	Cis	63
LOC100504677	1	184.055	184.077	1	rs13476267	92.601	182.214	13.1733	4.41445	0	15.2497	Cis	0
Fbxo28	1	184.243	184.272	1	rs13476279	93.33	185.631	4.68889	3.966	0.0634175	10.4047	Cis	19
Psen2	1	182.157	182.186	1	rs13476279	93.33	185.631	4.66903	3.97377	0.0683656	31.6389	Cis	18
Bpnt1	1	187.156	187.182	1	rs6154379	94.06	187.002	7.59782	4.1352	0	16.5759	Cis	15
Rps6kc1	1	192.597	192.736	1	rs3675669	101.649	191.63	4.71307	4.09383	0.0736349	6.8808	Cis	34
Tmem206	1	193.15	193.221	1	rs13476304	103.109	193.055	4.31834	3.98644	0.0944389	18.1709	Cis	13
Fbxw5	2	25.3422	25.361	2	rs6292983	18.836	19.9389	2.76931	2.51857	0.0895695	12.0715	Cis	10
Fam125b	2	33.5855	33.7435	2	rs3681655	21.104	26.2239	6.59169	3.78881	0	6.30672	Cis	13
Rexo4	2	26.8091	26.8199	2	rs3681655	21.104	26.2239	2.89864	2.63498	0.0759002	20.9213	Cis	0
Arl5a	2	52.2535	52.2804	2	mCV22297233	36.876	44.4438	6.9883	4.00809	0.0254389	14.8205	Cis	12
Itga6	2	71.6251	71.6948	2	rs13476547	50.314	65.3843	4.77487	3.58103	0.0483036	7.57423	Cis	28
Mettl8	2	70.8026	70.8937	2	gnf02.068.465	53.313	69.6347	4.18994	3.75021	0.0736349	4.88472	Cis	63
Metapl1	2	71.2914	71.366	2	gnf02.068.465	53.313	69.6347	6.75644	4.12293	0.0190829	5.31241	Cis	0
Ssfa2	2	79.4756	79.5131	2	CEL-2_79237503	57.041	79.1836	5.57575	3.72787	0	37.5871	Cis	8
Dnajc10	2	80.1556	80.1942	2	rs3722345	57.771	80.4558	16.3334	4.69598	0	21.136	Cis	6
Clp1	2	84.5633	84.5674	2	rs13476609	58.501	83.0926	4.39093	3.94574	0.0839351	11.4018	Cis	15
Ptpmt1	2	90.7509	90.7582	2	rs13476609	58.501	83.0926	4.49452	3.40396	0.0190829	31.4677	Cis	12
Tfpi	2	84.273	84.3169	2	rs13476609	58.501	83.0926	5.6695	4.09166	0.0254389	4.60692	Cis	7
B230118H07Rik	2	101.401	101.473	2	rs6164718	63.768	99.6655	6.39239	3.92199	0	6.08569	Cis	22
Ldlrad3	2	101.79	102.027	2	rs13476671	64.497	102.576	6.68604	4.02428	0	5.83775	Cis	29
Rcn1	2	105.226	105.239	2	rs13476673	65.957	103.073	9.00331	4.51816	0	7.44741	Cis	4
AA467197	2	122.464	122.467	2	rs4223406	70.337	113.668	6.23682	3.92807	0.0254389	26.779	Cis	36
Pldn	2	122.564	122.575	2	rs4223406	70.337	113.668	6.33153	4.33656	0	30.7086	Cis	25
Eif3j	2	121.854	121.944	2	rs4223406	70.337	113.668	11.1752	4.28776	0	16.178	Cis	24
Snap23	2	120.393	120.426	2	rs4223406	70.337	113.668	4.44698	3.56767	0.030436	36.724	Cis	7
Rpap1	2	119.59	119.613	2	rs13476723	72.548	117.119	5.00047	3.67522	0.0254389	6.90736	Cis	36
Mfap1b	2	121.287	121.3	2	rs13476723	72.548	117.119	5.05399	4.09184	0.0708927	16.5597	Cis	31
Gatm	2	122.42	122.437	2	rs13476723	72.548	117.119	4.686	3.74825	0.030436	84.5388	Cis	14
Tmem87a	2	120.181	120.287	2	rs13476723	72.548	117.119	7.10104	4.0145	0	17.9673	Cis	2
Tspyl3	2	153.048	153.051	2	rs13476847	84.106	153.03	9.42852	4.09099	0	5.67639	Cis	22
Cd93	2	148.262	148.269	2	rs13476847	84.106	153.03	4.22074	3.72849	0.0895695	50.544	Cis	6
Chmp4b	2	154.483	154.521	2	rs13476849	85.565	153.836	3.46542	3.29528	0.104268	153.322	Cis	25
Ctnnbl1	2	157.563	157.718	2	rs13476864	86.295	157.292	9.62089	4.25307	0	24.2537	Cis	6
Ada	2	163.552	163.576	2	D2Mit51	93.923	162.976	13.0196	4.11909	0	13.6802	Cis	16
Ncoa3	2	165.818	165.981	2	D2Mit51	93.923	162.976	4.84139	3.93739	0.0483036	16.4533	Cis	2
Tomm34	2	163.879	163.897	2	D2Mit51	93.923	162.976	7.81896	4.12122	0	16.4538	Cis	1
2410001C21Rik	2	172.266	172.295	2	rs3726974	99.361	169.667	3.2124	2.59972	0.0353133	68.2998	Cis	34
Ppdpf	2	180.922	180.923	2	rs6305540	114.896	180.826	10.517	4.2483	0	28.8941	Cis	26
Gm5150	3	15.8481	15.9063	3	rs13476985	2.19	14.8879	8.60001	4.03975	0	9.89511	Cis	3
Sirpb1	3	15.3718	15.4264	3	rs13476985	2.19	14.8879	3.88714	2.97346	0.044189	7.45132	Cis	0
Exosc9	3	36.4515	36.4709	3	rs13477041	11.155	30.6555	4.69934	3.865	0.0578891	25.2997	Cis	46
Gnb4	3	32.4824	32.5155	3	rs13477041	11.155	30.6555	7.83894	4.07014	0	18.349	Cis	4
P2ry1	3	60.8067	60.8129	3	rs13477110	28.373	52.3087	4.1751	3.9246	0.0895695	10.1913	Cis	1
Fam198b	3	79.6899	79.7502	3	D3Mit244	46.705	79.5368	4.97268	3.79986	0.0353133	11.883	Cis	2
Hdgf	3	87.7102	87.7201	3	UT_3_89.90208	51.915	87.6196	6.44088	4.26123	0.0254389	167.676	Cis	9
Gpatch4	3	87.847	87.8599	3	UT_3_89.90208	51.915	87.6196	7.46867	4.23732	0	20.3368	Cis	3
Rit1	3	88.5208	88.535	3	UT_2_93.461287	52.667	90.5648	3.74818	3.55606	0.0962515	16.1431	Cis	8
Scnm1	3	94.9336	94.9379	3	rs3697710	54.127	92.7978	4.63966	3.94519	0.0657465	17.2421	Cis	7
Gpr89	3	96.675	96.7092	3	rs13459185	54.857	95.7504	4.14958	3.65932	0.0708927	20.1135	Cis	29
Tifa	3	127.493	127.501	3	rs13477369	72.914	119.425	4.28768	3.61564	0.0657465	11.3766	Cis	23
Mapksp1	3	137.582	137.592	3	rs13477428	84.242	135.277	5.77846	3.96099	0.0190829	18.72	Cis	0
Gbp1	3	142.258	142.282	3	rs4138815	84.972	140.1	3.79998	3.20241	0.040323	12.4094	Cis	1
Ifi44	3	151.394	151.413	3	rs3724805	92.578	149.229	5.8881	3.98888	0.0112241	34.8738	Cis	35
H28	3	151.422	151.426	3	rs3724805	92.578	149.229	6.69675	4.08959	0	19.7561	Cis	21
Cryz	3	154.239	154.286	3	rs3716135	94.768	153.986	5.82012	4.29483	0.044189	7.08916	Cis	4
Tgs1	4	3.50203	3.54377	4	rs3695715	0	3.64982	8.61204	4.20706	0	7.74689	Cis	7
Tmem68	4	3.47619	3.50191	4	rs3695715	0	3.64982	6.83847	4.2926	0.0112241	10.3372	Cis	6
1810030N24Rik	4	34.7159	34.7256	4	gnf04.029.760	9.009	34.0756	4.44335	4.14897	0.0962515	7.5887	Cis	11
Slc35a1	4	34.6105	34.6347	4	gnf04.029.760	9.009	34.0756	9.25862	4.3524	0	10.3355	Cis	10
2310028H24Rik	4	41.4645	41.5166	4	rs4138630	12.007	41.6041	8.56043	4.05602	0	7.68457	Cis	7
Coro2a	4	46.5498	46.5793	4	rs13477713	23.619	54.3723	6.36702	4.25599	0.0190829	33.8873	Cis	18
Alad	4	62.1702	62.1811	4	UT_4_58.126445	25.079	58.3869	11.2737	4.4974	0	45.5855	Cis	0
Txndc12	4	108.507	108.535	4	rs3695162	48.163	108.948	7.13751	3.79697	0	32.8897	Cis	6
Atp6v0b	4	117.557	117.56	4	rs3695162	48.163	108.948	3.99464	3.40702	0.0546465	333.872	Cis	2
Rnf220	4	116.944	117.17	4	gnf04.110.583	51.21	114.508	6.60083	3.81603	0	17.7717	Cis	9
Med8	4	118.082	118.088	4	gnf04.110.583	51.21	114.508	3.99334	3.65715	0.0708927	30.7181	Cis	8
Hyi	4	118.033	118.035	4	rs13477938	54.209	117.942	8.67047	3.78913	0	17.3804	Cis	44
Cap1	4	122.536	122.563	4	rs13477938	54.209	117.942	4.3794	3.47466	0.0353133	247.641	Cis	11
Ppt1	4	122.513	122.536	4	rs13477938	54.209	117.942	4.41133	3.49871	0.0546465	38.9216	Cis	0
Tal1	4	114.732	114.744	4	rs3675629	55.691	120.731	3.99908	3.64784	0.0912192	27.2407	Cis	2
5730409E04Rik	4	126.287	126.292	4	rs13477965	61.741	126.389	11.7047	4.40127	0	5.20328	Cis	12
Fuca1	4	135.477	135.496	4	rs6404906	67.909	133.564	12.7864	4.48169	0	79.3975	Cis	24
Hmgn2	4	133.521	133.524	4	rs6404906	67.909	133.564	5.64167	3.84545	0.0112241	67.4921	Cis	22
C1qb	4	136.436	136.442	4	rs13478001	69.447	135.998	9.97366	4.22195	0	179.91	Cis	40
C1qa	4	136.452	136.455	4	rs13478001	69.447	135.998	5.4324	4.17681	0.0614191	52.9527	Cis	38
C1qc	4	136.446	136.449	4	rs13478001	69.447	135.998	6.47031	3.96733	0	145.997	Cis	36
Hp1bp3	4	137.773	137.799	4	rs4224852	70.177	136.775	6.19324	3.93347	0.0112241	26.9746	Cis	55
Apitd1	4	148.502	148.512	4	gnf04.147.400	78.217	147.52	5.81808	4.07941	0.030436	9.21354	Cis	29
Ubiad1	4	147.809	147.819	4	gnf04.147.400	78.217	147.52	10.2301	4.35887	0	9.94918	Cis	27
Dffa	4	148.478	148.495	4	gnf04.147.400	78.217	147.52	7.19037	3.80032	0	12.8886	Cis	9
H6pd	4	149.354	149.383	4	D4Mit127	88.038	149.3	7.24011	3.97755	0	14.1593	Cis	2
Fam132a	4	155.336	155.341	4	rs13478068	93.226	154.592	13.7842	4.46769	0	16.2395	Cis	42
Cpsf3l	4	155.244	155.266	4	rs13478068	93.226	154.592	6.73124	4.16556	0	30.6938	Cis	37
Dvl1	4	155.222	155.237	4	rs13478068	93.226	154.592	4.6949	4.09114	0.0822665	9.23199	Cis	22
Pusl1	4	155.244	155.266	4	rs13478068	93.226	154.592	6.72625	3.97353	0	13.9029	Cis	20
Pex10	4	154.441	154.447	4	rs13478068	93.226	154.592	3.7634	3.48465	0.0856956	4.65748	Cis	0
Nub1	5	24.1916	24.2164	5	rs6349956	19.292	24.3775	7.88487	4.17345	0	30.6252	Cis	36
Prkag2	5	24.3686	24.6065	5	rs6349956	19.292	24.3775	5.88067	4.24743	0.0353133	9.34241	Cis	16
Galnt11	5	24.7287	24.775	5	rs6347403	20.022	24.7055	15.7483	4.63323	0	9.06578	Cis	8
Zfp512	5	31.7548	31.7841	5	rs3682333	29.242	32.2521	5.73824	3.87847	0.0112241	7.71182	Cis	1
D5Ertd579e	5	36.9431	36.9624	5	rs13478178	30.78	34.3271	13.3935	4.48155	0	16.0257	Cis	1
Tmem128	5	38.6516	38.6609	5	rs13478192	32.97	38.2017	6.19489	3.72844	0	23.237	Cis	58
Slc2a9	5	38.7405	38.8934	5	rs13478192	32.97	38.2017	7.91149	3.96452	0	4.80764	Cis	10
Uchl1	5	67.0674	67.0785	5	rs6267669	54.796	66.8939	10.301	4.21863	0	79.6989	Cis	10
Exoc1	5	76.9583	76.9993	5	rs3153753	62.704	76.5749	4.88215	3.43821	0	14.0676	Cis	1
Spp1	5	104.864	104.879	5	rs4225380	74.384	97.8115	4.97354	3.21929	0.0254389	1154.79	Cis	41
LOC100502974	5	97.4267	97.5406	5	rs4225380	74.384	97.8115	4.66169	3.79501	0.0578891	9.22606	Cis	0
Coq2	5	101.084	101.103	5	rs13478413	75.844	99.432	6.47501	3.94219	0.030436	13.0148	Cis	42
Bmp2k	5	97.4267	97.5406	5	D5Mit10	80.434	104.668	4.21415	3.63657	0.0683656	9.91744	Cis	19
Idua	5	109.098	109.114	5	gnf05.101.750	88.394	109.677	5.71085	3.44796	0	10.9047	Cis	15
Coq5	5	115.73	115.747	5	gnf05.101.750	88.394	109.677	5.86817	3.72332	0.0254389	18.7363	Cis	11
Gltp	5	115.119	115.141	5	gnf05.101.750	88.394	109.677	6.18528	3.51651	0	93.1209	Cis	3
1500011B03Rik	5	115.258	115.264	5	gnf05.101.750	88.394	109.677	5.947	3.83057	0	21.9062	Cis	3
Chchd2	5	130.357	130.363	5	rs6329591	106.148	130.227	4.17154	3.15953	0.0353133	99.2529	Cis	35
Sumf2	5	130.323	130.355	5	rs6329591	106.148	130.227	11.2152	3.98202	0	9.07596	Cis	8
Limk1	5	135.132	135.164	5	D5Mit165	112.767	133.342	4.12653	3.71939	0.0822665	12.5643	Cis	11
4933404O12Rik	5	137.395	137.413	5	rs13478540	114.305	134.521	14.07	4.37798	0	5.78593	Cis	25
Ap1s1	5	137.511	137.522	5	rs6284348	119.572	144.382	3.75831	3.42549	0.0839351	173.481	Cis	3
Rpl21	5	147.644	147.649	5	rs13478586	122.619	147.659	6.9669	4.13247	0.0112241	14.1687	Cis	43
Gtf3a	5	147.76	147.775	5	rs13478586	122.619	147.659	6.07826	3.73868	0	40.4623	Cis	24
Ica1	6	8.58053	8.72848	6	rs3661828	0	3.41687	9.18028	4.33195	0	6.35893	Cis	10
Pon2	6	5.21462	5.24837	6	rs3668014	1.46	12.0928	6.72091	4.23652	0.0190829	29.9643	Cis	7
Zfp746	6	48.0124	48.0366	6	rs13478738	21.027	46.7874	6.10072	4.29166	0.0112241	5.10286	Cis	2
Atp6v0e2	6	48.4876	48.4918	6	rs6255939	22.565	47.3271	18.4989	4.51703	0	13.3632	Cis	35
Tmsb10	6	72.9073	72.9087	6	rs13478819	40.151	73.2582	5.7255	4.05581	0.044189	530.671	Cis	0
Tex261	6	83.7204	83.7258	6	rs13478833	41.611	76.5807	4.92348	3.69173	0.030436	59.5011	Cis	6
Chchd4	6	91.4143	91.4234	6	CEL-6_84373747	44.53	84.079	6.03675	4.06259	0	39.1614	Cis	39
Slc41a3	6	90.5549	90.5964	6	CEL-6_84373747	44.53	84.079	7.44575	4.11555	0	9.55692	Cis	17
Tprkb	6	85.8657	85.8803	6	CEL-6_84373747	44.53	84.079	5.66944	4.19701	0.030436	10.8237	Cis	2
Arl6ip5	6	97.1608	97.1833	6	mCV24791247	51.987	95.5247	10.1909	4.33628	0	154.962	Cis	18
Uba3	6	97.1338	97.1556	6	mCV24791247	51.987	95.5247	5.76412	4.10833	0.0190829	22.2994	Cis	5
Apobec1	6	122.528	122.552	6	rs3695724	74.026	119.957	15.2775	4.56054	0	194.545	Cis	27
C530028O21Rik	6	124.947	124.953	6	gnf06.122.747	74.756	124.007	13.5771	4.37669	0	11.2134	Cis	14
Clec2i	6	128.829	128.847	6	D6Mit194	77.025	128.116	5.22855	3.61224	0.0254389	10.9506	Cis	35
Cops7a	6	124.908	124.916	6	D6Mit61	79.214	128.469	4.58709	3.89611	0.0515238	46.0725	Cis	22
Fgfr1op2	6	146.526	146.548	6	rs13479088	86.033	146.374	3.67319	3.1203	0.0483036	24.1465	Cis	22
Tarm1	7	3.48996	3.50343	7	gnf07.001.580	0	4.79662	6.17721	3.99399	0.030436	8.72277	Cis	25
Pira1	7	3.68323	3.69147	7	gnf07.001.580	0	4.79662	4.36094	3.69033	0.0657465	30.1584	Cis	0
Pira3	7	3.85988	3.8671	7	gnf07.001.580	0	4.79662	3.87969	3.459	0.0759002	17.9799	Cis	0
Gm10693	7	3.81352	3.82077	7	gnf07.001.580	0	4.79662	7.58257	4.07575	0	6.14397	Cis	0
Ercc1	7	19.9304	19.9448	7	D7Mit191	2.998	19.4719	5.33655	4.10939	0.0634175	9.45217	Cis	34
Kcnn4	7	25.1553	25.1702	7	D7Mit191	2.998	19.4719	4.74076	3.88164	0.030436	131.484	Cis	10
2310022A10Rik	7	28.3383	28.3671	7	rs6168040	6.98	27.3757	4.28457	3.61664	0.0708927	18.4014	Cis	2
Fam98c	7	29.92	29.9412	7	D7Mit114	8.44	27.5232	3.95458	3.56699	0.0912192	7.07242	Cis	20
1600014C10Rik	7	38.9682	38.9826	7	rs13479196	15.258	38.2658	4.40236	3.50253	0.0353133	10.1279	Cis	66
Pop4	7	39.0478	39.0564	7	rs13479196	15.258	38.2658	8.00632	4.11545	0.0112241	25.5939	Cis	36
Pih1d1	7	52.3972	52.4154	7	rs3682321	18.257	51.0632	7.31256	4.17823	0	29.9134	Cis	8
Aldh16a1	7	52.3972	52.4154	7	rs3682321	18.257	51.0632	4.57874	3.94725	0.0736349	19.659	Cis	6
Slco3a1	7	81.4203	81.6997	7	D07Msw060	30.264	74.1259	9.16729	4.29219	0	4.77941	Cis	0
Unc45a	7	87.4702	87.4851	7	rs13479361	32.454	87.4709	5.88843	4.11189	0.0190829	10.7212	Cis	13
Hddc3	7	87.488	87.491	7	rs13479361	32.454	87.4709	16.271	4.51939	0	8.28058	Cis	6
Eftud1	7	89.7971	89.9264	7	rs3718695	33.183	89.1274	5.51182	4.02249	0.0190829	5.98342	Cis	2
Prcp	7	100.024	100.083	7	gnf07.086.940	36.103	99.7975	8.86265	4.24969	0	43.5226	Cis	1
Alg8	7	104.52	104.541	7	rs3657451	38.372	104.154	8.92785	4.2337	0	19.1567	Cis	44
Ucp2	7	107.642	107.651	7	rs3707067	39.101	105.87	6.18495	3.92306	0	194.004	Cis	6
Pde2a	7	108.57	108.661	7	rs13479433	39.831	108.895	5.98549	4.0309	0.0190829	7.48466	Cis	26
Trim34	7	111.393	111.411	7	rs13479433	39.831	108.895	7.14395	4.3758	0	5.12819	Cis	0
Trim12	7	111.448	111.464	7	rs13479433	39.831	108.895	9.83593	4.16867	0	5.06841	Cis	0
Gab2	7	104.23	104.457	7	rs13459173	40.561	112.785	7.63105	4.30614	0.0112241	8.86914	Cis	10
Inppl1	7	108.967	109.006	7	rs13459173	40.561	112.785	4.9094	4.04368	0.0634175	28.0874	Cis	2
Gde1	7	125.832	125.849	7	D7Mit238	45.19	126.238	4.48638	3.84064	0.0736349	43.1842	Cis	30
Itpripl2	7	125.629	125.635	7	D7Mit238	45.19	126.238	10.6641	4.41397	0	34.9096	Cis	26
Prkcb	7	129.433	129.778	7	rs13479488	49.09	127.575	6.9553	3.96423	0	8.61816	Cis	3
Eef2k	7	127.986	128.048	7	rs13479488	49.09	127.575	4.64609	3.75632	0.0483036	7.03984	Cis	2
Lcmt1	7	130.521	130.574	7	rs13479498	51.358	129.923	4.08587	3.88301	0.100185	14.9984	Cis	47
Eif3c	7	133.69	133.71	7	rs13479498	51.358	129.923	4.96848	3.84083	0.0353133	131.48	Cis	18
Mapk3	7	133.903	133.909	7	gnf07.129.013	58.736	139.4	5.70598	3.73668	0	91.0549	Cis	4
Hgsnat	8	27.0549	27.0872	8	D8Mit95	17.637	25.6046	8.01388	3.96596	0	25.1133	Cis	60
AI316807	8	23.5731	23.6801	8	D8Mit95	17.637	25.6046	6.61166	3.98814	0.0112241	11.3747	Cis	9
Slc20a2	8	23.5731	23.6801	8	D8Mit95	17.637	25.6046	6.05357	3.59893	0	10.6632	Cis	9
Vps37a	8	41.5971	41.7201	8	rs4227096	25.623	32.372	4.4081	3.89996	0.0822665	6.21628	Cis	22
Mfhas1	8	36.6456	36.7425	8	rs4227096	25.623	32.372	6.57935	4.0865	0	16.5722	Cis	11
Msr1	8	40.6671	40.728	8	rs4227096	25.623	32.372	10.3554	4.39814	0	121.445	Cis	10
Ubxn8	8	34.7101	34.7524	8	gnf08.030.807	26.353	33.3865	8.51411	4.04979	0	8.77305	Cis	55
Tmem66	8	35.2176	35.2404	8	gnf08.030.807	26.353	33.3865	6.39658	4.0576	0.0112241	52.4604	Cis	26
Zdhhc2	8	41.5092	41.5702	8	gnf08.030.807	26.353	33.3865	9.12309	4.19013	0	8.12453	Cis	12
Gsr	8	34.7637	34.8086	8	D8Mit64	27.083	33.8975	7.72575	4.14699	0	72.4116	Cis	29
1810029B16Rik	8	69.0002	69.0104	8	rs6394046	44.489	64.9825	4.27832	3.86069	0.0759002	21.5857	Cis	9
Aga	8	54.5971	54.6088	8	rs6394046	44.489	64.9825	6.39367	4.04257	0	26.4967	Cis	7
Scoc	8	85.9584	85.9823	8	rs3719174	52.647	83.3965	8.22368	4.25446	0.0112241	11.8556	Cis	84
Gcdh	8	87.396	87.4178	8	rs3719174	52.647	83.3965	7.78679	4.05463	0	7.34385	Cis	27
Tbc1d9	8	85.6893	85.7968	8	rs3719174	52.647	83.3965	6.50586	3.91438	0	6.69274	Cis	25
Prdx2	8	87.4935	87.4982	8	rs3719174	52.647	83.3965	3.87953	3.63344	0.0972439	193.426	Cis	22
Cc2d1a	8	86.6567	86.6717	8	rs3719174	52.647	83.3965	4.44481	3.9509	0.0856956	9.9348	Cis	22
Mri1	8	86.7745	86.7812	8	rs3719174	52.647	83.3965	4.93603	3.65242	0.030436	8.97631	Cis	20
Gadd45gip1	8	87.3393	87.3708	8	rs3719174	52.647	83.3965	4.42966	3.72999	0.0634175	27.5017	Cis	17
Cd97	8	86.2391	86.2652	8	rs3719174	52.647	83.3965	5.90409	3.96562	0.0112241	11.1222	Cis	12
Orc6l	8	87.8235	87.8322	8	rs3719174	52.647	83.3965	6.59596	4.18202	0.0112241	17.1467	Cis	0
Ciapin1	8	97.3437	97.3622	8	rs3704645	57.105	95.4277	12.5146	4.33179	0	17.4579	Cis	37
Ndrg4	8	98.227	98.2389	8	rs6285803	57.835	98.5013	4.28493	3.7581	0.0759002	17.1046	Cis	3
Sntb2	8	109.46	109.538	8	rs6182338	62.543	109.504	5.1169	3.84772	0.0254389	7.52481	Cis	1
Taf5l	8	126.52	126.545	8	rs13480015	73.498	123.159	7.15461	4.27345	0	17.3859	Cis	19
Acsf3	8	125.299	125.342	8	rs3667780	74.228	125.072	8.30857	3.99847	0	5.71037	Cis	26
Urb2	8	126.547	126.572	8	rs3667780	74.228	125.072	8.0884	4.0941	0	9.63133	Cis	24
Trappc2l	8	125.136	125.139	8	rs3667780	74.228	125.072	5.18393	4.34294	0.0683656	75.3568	Cis	21
Tsnax	8	127.537	127.558	8	rs3667780	74.228	125.072	4.5228	3.77951	0.0578891	29.6673	Cis	0
Rps25	9	44.2158	44.2261	9	UT_9_35.918713	21.1	35.02	8.8834	4.1444	0	156.964	Cis	21
Foxred1	9	35.0118	35.0185	9	UT_9_35.918713	21.1	35.02	4.5395	3.69584	0.044189	11.1268	Cis	11
LOC624853	9	40.6094	40.6133	9	rs13480141	21.83	36.7546	12.3198	4.43128	0	622.273	Cis	0
Cadm1	9	47.3384	47.6615	9	rs13480168	25.479	44.6577	6.84206	4.03595	0.0112241	45.8217	Cis	4
1700017B05Rik	9	57.1001	57.1104	9	rs4227700	32.822	58.7248	7.05792	4.12739	0.0112241	23.9874	Cis	13
Slc17a5	9	78.3843	78.4358	9	rs6217039	43.12	78.046	4.18474	3.80776	0.0856956	11.5906	Cis	1
Gclc	9	77.6026	77.6415	9	rs3697374	44.58	80.9178	4.62708	3.81094	0.044189	31.9429	Cis	6
Bckdhb	9	83.8424	84.0178	9	rs3672897	46.769	83.5872	20.0479	4.46933	0	8.9677	Cis	0
Cyb5r4	9	86.9169	86.9726	9	rs3666862	48.959	86.762	3.81537	2.74355	0.0112241	17.2851	Cis	24
Ctsh	9	89.9491	89.9709	9	rs3666862	48.959	86.762	9.75557	4.36921	0	20.0418	Cis	7
Rpl29	9	106.332	106.334	9	rs3657415	62.505	105.984	12.632	4.49667	0	86.363	Cis	49
Abhd14a	9	106.342	106.35	9	rs3657415	62.505	105.984	6.363	3.93691	0	4.75911	Cis	44
Parp3	9	106.373	106.379	9	rs3657415	62.505	105.984	8.48104	4.0099	0	6.17668	Cis	31
Alas1	9	106.136	106.15	9	rs3657415	62.505	105.984	14.2791	4.54874	0	43.2722	Cis	18
Dusp7	9	106.271	106.278	9	rs3657415	62.505	105.984	6.53681	3.94536	0	11.1693	Cis	16
Atrip	9	108.962	108.977	9	rs3657415	62.505	105.984	4.87404	3.96601	0.0803863	7.1034	Cis	8
Slc25a20	9	108.564	108.587	9	rs3657415	62.505	105.984	5.91811	4.09176	0.0353133	13.8487	Cis	7
Cmtm6	9	114.64	114.658	9	rs13480429	68.594	113.497	7.14992	4.08829	0	28.5263	Cis	2
Tgfbr2	9	115.997	116.084	9	rs13480439	73.302	116.001	11.0967	4.59414	0	47.3129	Cis	3
Cmc1	9	117.974	118.059	9	rs13480439	73.302	116.001	4.90776	4.09172	0.0634175	26.413	Cis	3
Ctnnb1	9	120.843	120.87	9	rs13480454	75.57	120.607	7.93121	4.25183	0.0112241	218.181	Cis	3
Ctdspl	9	118.834	118.953	9	rs3672156	77.109	120.829	4.06469	3.55726	0.0634175	10.1724	Cis	13
Trak1	9	121.276	121.384	9	rs3672156	77.109	120.829	4.39406	4.04823	0.0962515	10.7026	Cis	0
C920009B18Rik	10	22.0265	22.0327	10	CEL-10_21117043	11.915	21.1196	10.098	4.2536	0	5.02787	Cis	5
Gas2l3	10	88.8716	88.9067	10	CEL-10_86322095	58.331	86.0509	6.7728	3.95441	0	13.0069	Cis	22
Hal	10	92.9515	92.9795	10	mCV25373751	61.272	90.1719	9.59375	3.60356	0	9.50642	Cis	49
Lta4h	10	92.9161	92.9476	10	mCV25373751	61.272	90.1719	3.89865	3.52926	0.0856956	21.7503	Cis	31
Ndufa12	10	93.6618	93.6837	10	mCV25373751	61.272	90.1719	8.64259	4.0086	0	41.0358	Cis	22
Ctdsp2	10	126.416	126.437	10	gnf10.122.050	101.975	122.106	4.68146	3.8763	0.0614191	7.53765	Cis	0
Ascc2	11	4.5378	4.58339	11	rs13480834	0	3.02393	5.82424	4.08801	0.0190829	14.4619	Cis	7
Nudcd3	11	6.00569	6.10045	11	D11Mit74	1.46	5.22691	11.3002	4.23308	0	25.4136	Cis	1
Mtif2	11	29.4265	29.4453	11	UT_11_29.443258	9.739	29.445	11.7806	4.16784	0	4.70932	Cis	15
Thg1l	11	45.7617	45.769	11	rs13481003	19.385	44.5441	7.33774	4.47633	0.0112241	12.0281	Cis	4
Anxa6	11	54.7925	54.847	11	D11Mit310	25.103	53.9883	5.61353	4.1041	0.030436	54.467	Cis	27
Cnot8	11	57.8773	57.9321	11	rs3023260	30.091	57.088	3.69372	3.41114	0.0912192	15.8743	Cis	23
Snap47	11	59.2207	59.2635	11	rs3023260	30.091	57.088	5.19445	3.80429	0.030436	16.9463	Cis	18
Galnt10	11	57.4589	57.601	11	rs3023260	30.091	57.088	4.86921	3.67256	0.0254389	10.1409	Cis	17
Shmt1	11	60.6024	60.6248	11	rs6344645	31.551	58.924	7.91558	4.03295	0	19.1388	Cis	24
A030009H04Rik	11	69.1543	69.1561	11	rs6344645	31.551	58.924	4.10252	3.77638	0.101959	10.4714	Cis	5
Rpl26	11	68.7151	68.718	11	D11Mit4	35.222	68.4228	3.77269	3.02222	0.0353133	48.4875	Cis	38
Eif4a1	11	69.4804	69.4859	11	D11Mit4	35.222	68.4228	6.26067	4.02407	0.0112241	443.881	Cis	4
Slfn8	11	82.8157	82.8343	11	rs13481126	52.958	83.097	5.11932	3.3488	0.0190829	12.1424	Cis	66
Pctp	11	89.8447	89.8642	11	rs13481126	52.958	83.097	4.6696	3.91629	0.0683656	19.3913	Cis	56
Slfn9	11	82.7938	82.8053	11	rs13481126	52.958	83.097	5.98369	3.68121	0	11.5713	Cis	45
Ccl9	11	83.3864	83.3921	11	rs13481126	52.958	83.097	6.44232	4.00624	0.030436	954.879	Cis	24
Gm11428	11	83.5176	83.5198	11	rs13481126	52.958	83.097	7.90993	3.71818	0	65.8202	Cis	19
AA465934	11	83.1052	83.1125	11	rs13481126	52.958	83.097	10.0741	4.38812	0	17.4673	Cis	6
Ccl6	11	83.3956	83.4372	11	rs13481126	52.958	83.097	12.8538	4.34298	0	34.3615	Cis	1
A130040M12Rik	11	86.6263	86.6296	11	gnf11.089.780	54.418	83.6518	7.29872	4.05204	0.0190829	9.11388	Cis	1
Nme2	11	93.8111	93.8173	11	rs3089065	61.145	93.0263	8.17779	4.14083	0	233.425	Cis	71
Tob1	11	94.0728	94.0768	11	rs3089065	61.145	93.0263	8.09013	4.28717	0	6.73829	Cis	12
Cnp	11	100.436	100.443	11	rs3089065	61.145	93.0263	8.60282	4.11742	0	15.4219	Cis	9
Mrpl10	11	96.9029	96.9105	11	rs6190155	61.875	95.1288	6.64898	3.87191	0	25.7907	Cis	22
Pnpo	11	96.7991	96.8053	11	rs6357939	64.143	96.9424	10.6489	4.30776	0	9.48339	Cis	32
Cisd3	11	97.5473	97.5499	11	rs6357939	64.143	96.9424	4.08123	3.62312	0.0657465	17.6315	Cis	7
Nsf	11	103.683	103.815	11	gnf11.104.740	64.873	98.0937	8.11948	4.08688	0	50.5956	Cis	9
Arf2	11	103.828	103.847	11	gnf11.104.740	64.873	98.0937	6.00079	3.59638	0	50.2316	Cis	6
Cdc42ep4	11	113.588	113.613	11	rs13481273	75.798	113.027	6.46638	4.18973	0.0112241	14.8772	Cis	58
Slc39a11	11	113.106	113.427	11	rs13481273	75.798	113.027	7.58861	4.07259	0.0190829	32.3541	Cis	39
Cd300ld	11	114.844	114.851	11	rs13481243	78.967	114.533	8.06685	4.11926	0	22.3702	Cis	66
Cd300lf	11	114.953	115.024	11	rs13481243	78.967	114.533	3.73532	3.41215	0.0879079	10.917	Cis	47
AF251705	11	114.858	114.863	11	rs13481243	78.967	114.533	10.2033	4.41206	0	75.5021	Cis	45
Mif4gd	11	115.469	115.474	11	rs13481243	78.967	114.533	5.37553	4.20355	0.0578891	26.4885	Cis	34
Tmem104	11	115.049	115.108	11	rs13481243	78.967	114.533	4.79644	3.63662	0.0254389	23.406	Cis	15
OTTMUSG00000003606	11	114.893	114.899	11	rs13481243	78.967	114.533	6.53753	3.90427	0.0112241	23.0883	Cis	0
Gm11710	11	114.882	114.888	11	rs13481243	78.967	114.533	5.36376	3.4041	0	17.2	Cis	0
1110005A03Rik	11	116.705	116.711	11	D11Mit203	80.506	116.225	6.33273	3.86436	0	6.84866	Cis	13
Ywhaq	12	21.3956	21.4233	12	rs3692433	8.436	13.1254	3.4179	2.95864	0.0515238	52.1955	Cis	40
E2f6	12	16.8178	16.8336	12	rs3692433	8.436	13.1254	6.68059	4.18991	0	26.2093	Cis	39
Odc1	12	17.5517	17.5583	12	rs3692433	8.436	13.1254	8.11459	4.26435	0	116.614	Cis	18
Acp1	12	31.5692	31.5965	12	rs3655333	13.624	29.4131	12.2626	4.51148	0	18.7372	Cis	15
Heatr5a	12	52.9769	53.0723	12	rs6255802	24.158	51.8734	6.15775	3.95822	0	12.6975	Cis	10
Gm71	12	70.6786	70.684	12	rs13481511	33.805	69.1251	5.53475	3.98501	0.0112241	28.9734	Cis	0
Slc38a6	12	74.3878	74.4539	12	rs6335879	36.073	73.0206	9.969	4.32194	0	9.40505	Cis	11
Lgmn	12	103.632	103.678	12	D12Mit101	56.715	103.733	5.01287	3.92492	0.0190829	331.584	Cis	5
Evl	12	109.649	109.941	12	rs13481641	70.289	109.61	5.48447	3.8364	0.030436	8.21607	Cis	11
Pld4	12	113.999	114.007	12	rs13481643	71.041	110.331	8.63353	4.31864	0	191.685	Cis	38
BC022687	12	114.047	114.054	12	rs13481643	71.041	110.331	9.60179	4.6483	0	11.1066	Cis	35
Brf1	12	114.198	114.239	12	rs13481643	71.041	110.331	8.26664	4.19846	0	12.1636	Cis	23
Setd3	12	109.345	109.417	12	rs13481643	71.041	110.331	5.25623	3.90656	0.030436	29.4269	Cis	14
Cdca7l	12	119.082	119.438	12	D12Nds2	72.501	115.135	4.62365	3.94908	0.0634175	20.8488	Cis	24
Akr1e1	13	4.59173	4.60841	13	rs13481702	1.46	14.8484	6.87232	4.6061	0.0190829	13.2356	Cis	7
Lyrm4	13	36.0707	36.2092	13	rs6271232	15.836	42.5511	6.00952	3.97632	0	7.9641	Cis	8
Cxcl14	13	56.39	56.3979	13	rs4229749	25.125	53.4283	4.84764	4.03122	0.0515238	9.12376	Cis	3
Dok3	13	55.6246	55.6299	13	rs4229749	25.125	53.4283	5.95555	4.09007	0.0254389	15.24	Cis	2
1110018J18Rik	13	64.3931	64.414	13	mCV22624058	29.684	59.2819	7.00266	4.152	0	15.6841	Cis	47
Ctsl	13	64.4645	64.4716	13	mCV22624058	29.684	59.2819	4.37685	3.7097	0.0634175	1542.22	Cis	36
Zfp367	13	64.2344	64.2548	13	rs13481839	33.412	60.519	5.82512	4.03777	0.0254389	9.95521	Cis	15
Slc35d2	13	64.1976	64.2306	13	rs13481839	33.412	60.519	4.57144	3.7122	0.0353133	7.69293	Cis	7
Habp4	13	64.2632	64.2878	13	rs13481839	33.412	60.519	3.92768	3.69896	0.0988273	7.88292	Cis	6
Tmem167	13	90.2293	90.2545	13	gnf13.083.500	49.23	83.855	3.94871	3.57759	0.0822665	8.71003	Cis	1
Zcchc9	13	91.9361	91.9473	13	rs6208142	51.498	91.5231	8.56772	4.47938	0	13.6681	Cis	10
Slc30a5	13	101.573	101.603	13	D13Mit108	56.206	95.4074	5.02898	4.25713	0.0634175	21.5872	Cis	8
Hexb	13	97.9079	97.9683	13	gnf13.095.805	58.475	95.956	5.13375	4.00396	0.044189	98.7793	Cis	6
Skiv2l2	13	113.658	113.718	13	D13MIt260	77.988	113.156	4.08412	3.82915	0.0930382	25.8349	Cis	42
Il3ra	14	15.179	15.188	14	D14Mit147	0	14.285	5.24962	3.88654	0.0254389	21.497	Cis	12
Tkt	14	31.3623	31.3879	14	rs3697334	12.494	28.1822	5.45139	3.9938	0.0353133	186.458	Cis	19
Abhd4	14	54.879	54.8888	14	rs13482159	21.336	46.321	6.11747	3.62736	0	24.7214	Cis	84
Oxa1l	14	54.9805	55.0365	14	rs13482159	21.336	46.321	4.42051	3.55372	0.040323	20.97	Cis	42
Haus4	14	55.1606	55.1732	14	rs13482159	21.336	46.321	4.42838	4.22739	0.104268	15.5674	Cis	25
Ppp1r3e	14	55.4944	55.4964	14	rs13482159	21.336	46.321	13.4497	4.52127	0	4.59624	Cis	15
Cnih	14	47.3952	47.408	14	rs13482159	21.336	46.321	5.24591	3.9764	0.0353133	91.2072	Cis	14
Mrpl52	14	55.0457	55.0486	14	rs13482159	21.336	46.321	3.89706	3.66747	0.0944389	111.781	Cis	7
Sdr39u1	14	56.5161	56.5191	14	rs13482159	21.336	46.321	4.5468	3.57048	0.0254389	6.09048	Cis	0
Epsti1	14	78.304	78.4025	14	rs13482258	32.784	76.8168	7.13557	3.91313	0	30.6204	Cis	1
Dnajc15	14	78.226	78.2747	14	rs6202061	33.514	77.3083	5.8906	3.49271	0	45.9085	Cis	34
Clybl	14	122.581	122.85	14	rs13482406	79.791	122.309	7.72477	3.81954	0	5.32619	Cis	8
Gpr183	14	122.278	122.42	14	rs13482406	79.791	122.309	6.40418	3.51484	0	18.9773	Cis	1
Tars	15	11.3134	11.3294	15	gnf15.008.475	4.537	11.6219	5.99131	3.95245	0.0190829	40.1468	Cis	28
Dap	15	31.1541	31.2041	15	gnf15.024.190	13.425	28.2074	6.46938	3.98476	0	71.3587	Cis	44
Ankrd33b	15	31.2212	31.2975	15	gnf15.024.190	13.425	28.2074	4.96961	3.7789	0.044189	8.11522	Cis	25
Rpl30	15	34.3703	34.373	15	CEL-15_36490596	17.403	36.3656	4.85972	3.72147	0.0254389	42.7164	Cis	6
Ext1	15	52.8998	53.1777	15	rs13482582	23.557	53.3061	6.36232	3.94744	0.0112241	20.1973	Cis	7
Ly6a	15	74.8253	74.8283	15	rs8259436	35.775	74.6804	5.02169	4.14166	0.0515238	140.015	Cis	12
Ncf4	15	78.0752	78.093	15	rs13482654	38.215	76.5247	7.37847	3.96865	0	183.307	Cis	39
Nol12	15	78.7654	78.7723	15	rs13482654	38.215	76.5247	4.64893	3.64507	0.0353133	21.1306	Cis	29
Mfng	15	78.5863	78.6039	15	rs13482654	38.215	76.5247	5.69223	3.87609	0	4.97145	Cis	19
2210021J22Rik	15	85.6374	85.6421	15	rs13482654	38.215	76.5247	3.316	3.07379	0.0879079	11.7724	Cis	4
Apobec3	15	79.72	79.7389	15	D15Mit71	38.944	79.4209	9.5385	4.47066	0	30.6321	Cis	48
Smcr7l	15	80.0645	80.0838	15	D15Mit71	38.944	79.4209	4.68372	3.93668	0.0822665	8.16603	Cis	13
Irak4	15	94.3741	94.3987	15	gnf15.090.425	49.649	91.1475	5.59594	3.88977	0.0254389	7.38033	Cis	10
Gxylt1	15	93.0702	93.1055	15	gnf15.090.425	49.649	91.1475	4.30777	3.8372	0.0708927	6.75855	Cis	6
Tuba1a	15	98.7718	98.7839	15	rs3722513	55.646	96.6217	3.47319	2.80683	0.0483036	186.063	Cis	1
Ddx23	15	98.4759	98.4933	15	UT_15_101.086192	57.915	98.4744	7.9239	4.08477	0	37.2002	Cis	15
Tuba1b	15	98.7344	98.7648	15	rs3708604	60.354	98.9559	4.86122	3.96251	0.0634175	1073.29	Cis	0
Acvrl1	15	100.959	100.976	15	rs13482744	61.814	101.381	7.5359	4.31839	0	6.50483	Cis	6
Lass5	15	99.566	99.6029	15	rs13482744	61.814	101.381	3.83798	3.57	0.100185	54.2458	Cis	2
Pcbp2	15	102.301	102.347	15	rs8278024	62.544	101.829	3.83394	3.58959	0.0988273	159.535	Cis	5
Pmm2	16	8.6378	8.65762	16	rs4152027	0	3.70683	4.769	4.40004	0.0736349	30.7797	Cis	3
Polr2h	16	20.7179	20.7223	16	rs4165069	10.23	17.6635	4.50455	3.38568	0.030436	15.627	Cis	8
Rpl35a	16	33.0565	33.0603	16	rs4170974	27.834	32.9601	4.64406	4.17737	0.0912192	74.1166	Cis	75
Adprh	16	38.4455	38.4528	16	rs4174174	31.641	37.7829	5.08543	4.02281	0.040323	78.2287	Cis	4
Cdgap	16	38.5985	38.7131	16	rs4174174	31.641	37.7829	3.98972	3.66532	0.0912192	25.3458	Cis	0
Crybg3	16	59.4716	59.5556	16	rs4188825	51.154	56.6526	4.86087	3.73938	0.040323	4.72615	Cis	7
Mina	16	59.4716	59.5556	16	rs4188825	51.154	56.6526	12.0972	4.48315	0.0112241	23.8345	Cis	6
Tbc1d23	16	57.1675	57.2316	16	rs4188842	52.693	56.6753	8.89563	3.96232	0	5.92519	Cis	0
N6amt1	16	87.3544	87.3689	16	rs4213876	82.381	87.112	9.44917	4.17251	0	5.18906	Cis	11
Runx1	16	92.6017	92.8263	16	rs4219239	85.38	91.6704	4.09995	3.77351	0.0962515	11.1027	Cis	1
Tmem50b	16	91.5748	91.5979	16	rs4219239	85.38	91.6704	4.20049	3.66941	0.0634175	14.7361	Cis	0
Tmem181a	17	6.27047	6.30578	17	UT_17_3.221024	2.439	6.03901	8.84465	4.31626	0	18.515	Cis	1
Map3k4	17	12.4205	12.5115	17	D17Mit18	7.173	8.60126	4.92515	3.95077	0.0634175	6.63353	Cis	21
Hmga1	17	27.6935	27.7006	17	rs6397584	10.822	27.5884	6.89707	4.07271	0.0112241	234.264	Cis	4
Btbd9	17	30.3525	30.7132	17	rs13482937	12.361	28.5758	3.95107	3.49968	0.0683656	5.56663	Cis	16
Glo1	17	30.7298	30.7496	17	rs13482937	12.361	28.5758	10.5797	4.33029	0	36.6442	Cis	3
Rpp21	17	36.3926	36.3948	17	rs13482952	15.53	32.9374	4.02794	3.7285	0.0856956	30.7573	Cis	4
H2-T22	17	36.1754	36.1796	17	rs3672987	16.26	33.2472	4.32617	3.62993	0.0515238	78.9338	Cis	51
Nfkbil1	17	35.3571	35.3728	17	rs3672987	16.26	33.2472	7.2747	4.23527	0	9.24306	Cis	27
Rps18	17	34.0889	34.0926	17	rs3672987	16.26	33.2472	7.2259	4.0641	0	259.926	Cis	26
H2-Q2	17	35.4793	35.4827	17	rs3672987	16.26	33.2472	6.39378	4.14881	0.0112241	36.022	Cis	26
Vps52	17	34.0928	34.1034	17	rs3672987	16.26	33.2472	5.39771	4.05444	0.030436	23.5684	Cis	26
Gm8909	17	36.3019	36.3055	17	rs3672987	16.26	33.2472	5.44714	3.66282	0.0112241	71.9396	Cis	22
Clic1	17	35.1872	35.1957	17	rs3672987	16.26	33.2472	5.12591	4.30608	0.0759002	664.766	Cis	21
H2-Ke6	17	34.163	34.165	17	rs3672987	16.26	33.2472	4.54673	4.05514	0.0822665	16.0738	Cis	17
Ppp1r11	17	37.0853	37.0887	17	rs3672987	16.26	33.2472	6.55664	4.0942	0	29.1497	Cis	5
H2-Q10	17	35.607	35.6115	17	rs3672987	16.26	33.2472	10.9585	4.33225	0	76.8543	Cis	1
LOC100502870	17	34.1116	34.1373	17	rs3672987	16.26	33.2472	7.51706	4.10552	0	142.098	Cis	0
C920025E04Rik	17	36.2462	36.2486	17	rs3672987	16.26	33.2472	8.48904	4.45845	0.0112241	70.1036	Cis	0
Gm10499	17	36.2787	36.2993	17	rs3672987	16.26	33.2472	5.76548	4.32662	0.0483036	60.9374	Cis	0
H2-Q1	17	35.4575	35.462	17	rs3672987	16.26	33.2472	5.58567	3.79292	0.0254389	21.4148	Cis	0
LOC100504404	17	34.4789	34.4845	17	rs3672987	16.26	33.2472	7.17453	4.09408	0	4.57509	Cis	0
Pla2g7	17	43.7054	43.7492	17	gnf17.038.280	19.71	37.2375	5.50371	3.43864	0.0112241	14.9403	Cis	10
Rftn1	17	50.1326	50.3298	17	D17Mit10	21.899	47.6721	12.1499	4.37144	0	28.8863	Cis	1
Trmt61b	17	71.9014	71.9481	17	rs3701107	37.141	70.5997	6.97584	3.98448	0	5.36827	Cis	71
Emilin2	17	71.6015	71.6603	17	rs3701107	37.141	70.5997	7.94616	3.72627	0	53.0799	Cis	8
Qpct	17	79.4512	79.4896	17	gnf17.080.475	47.116	79.56	6.96462	3.86437	0	19.812	Cis	50
Cdc42ep3	17	79.7334	79.7574	17	gnf17.080.475	47.116	79.56	6.60924	4.00998	0	8.39136	Cis	23
Mcfd2	17	87.6538	87.6653	17	rs13483144	60.594	86.2853	4.60692	4.29317	0.0972439	32.6492	Cis	36
Colec12	18	9.70764	9.87799	18	rs13483183	0	3.51654	5.52079	3.6602	0.0112241	18.718	Cis	4
Mapre2	18	23.9108	24.0524	18	rs13483251	9.805	22.9448	5.37899	3.9401	0.030436	25.568	Cis	0
Tnfaip8	18	50.1391	50.2529	18	rs13483353	27.887	49.9361	5.51767	3.42875	0	41.4469	Cis	32
Aldh7a1	18	56.6854	56.7474	18	rs13483353	27.887	49.9361	9.78512	4.2429	0	6.17656	Cis	23
Grpel2	18	61.8721	61.886	18	CEL-18_60214752	32.345	59.8588	4.36231	4.04595	0.0930382	6.50195	Cis	18
Adrb2	18	62.3375	62.3396	18	CEL-18_60214752	32.345	59.8588	6.0107	3.63444	0.0112241	8.22465	Cis	14
Tubb6	18	67.5504	67.5624	18	D18Mit184	40.223	66.9789	5.64172	3.77067	0	163.846	Cis	29
Me2	18	73.9297	73.975	18	rs13483448	48.662	77.5597	5.32817	3.82676	0.0254389	36.7909	Cis	6
AW112010	19	11.1221	11.1251	19	rs4139262	3.899	8.99398	5.0433	4.02286	0.044189	14.2274	Cis	5
Ms4a6d	19	11.6611	11.6793	19	rs8267764	4.629	10.7493	5.69216	3.87533	0.0112241	289.97	Cis	25
Ttc9c	19	8.88356	8.89378	19	rs6285845	5.359	11.7335	4.18588	3.54972	0.0546465	9.49874	Cis	7
Dtx4	19	12.5408	12.5765	19	rs6285845	5.359	11.7335	7.97171	3.87799	0.0112241	12.766	Cis	0
Anxa1	19	20.4479	20.4652	19	rs13483562	9.258	21.4902	5.05906	4.09529	0.0483036	459.203	Cis	9
Cbwd1	19	24.9944	25.0361	19	rs3653630	11.448	22.5313	5.71011	4.01785	0.0190829	5.00543	Cis	6
Sgms1	19	32.1972	32.4629	19	rs13459194	26.586	32.1235	4.79412	3.79548	0.030436	16.2996	Cis	29
5730455O13Rik	19	38.263	38.2986	19	rs13483639	34.121	44.2659	5.33276	3.93198	0.044189	6.56236	Cis	49
Hps1	19	42.8297	42.8561	19	rs13483647	36.311	46.657	8.05611	4.15105	0.0190829	10.1002	Cis	45
Gsto1	19	47.9295	47.9393	19	rs13483647	36.311	46.657	4.85119	3.74454	0.0483036	67.4078	Cis	36
Pik3ap1	19	41.3487	41.4596	19	rs13483647	36.311	46.657	5.31349	4.01379	0.030436	81.3248	Cis	15
Got1	19	43.5742	43.5991	19	rs13483647	36.311	46.657	8.16766	4.27796	0	45.5044	Cis	12
Mgea5	19	45.8247	45.8578	19	rs13483647	36.311	46.657	5.97777	4.05655	0	15.6457	Cis	6
Slc25a28	19	43.7383	43.7494	19	rs13483647	36.311	46.657	6.63852	4.24292	0.0254389	20.3912	Cis	4
Entpd7	19	43.7642	43.8275	19	rs13483647	36.311	46.657	5.29491	4.03123	0.044189	4.74971	Cis	1
Xpnpep1	19	53.0657	53.113	19	rs13483669	41.578	52.2765	4.89769	3.91321	0.0683656	40.4387	Cis	0
2700078E11Rik	19	60.6006	60.6569	19	rs6259462	47.917	57.971	7.24563	4.28923	0.0190829	21.9465	Cis	20
L1cam	X	71.0991	71.1262	X	rs3157124	18.988	68.6942	7.58752	3.96404	0	14.3994	Cis	5
AI597479	1	43.1556	43.1728	1	rs3678179	4.629	15.4983	4.11051	3.79266	0.0856956	5.18055	Trans	0
Hnrnpc	14	52.6931	52.7237	1	rs6384194	16.187	29.2314	3.78469	3.62362	0.104268	63.8397	Trans	30
Psmc3ip	11	100.949	100.957	1	rs6182343	47.536	78.3125	4.05492	3.81386	0.0988273	8.62475	Trans	0
Zdhhc21	4	82.4446	82.5056	1	rs13475947	51.264	80.9482	5.69218	3.86405	0	8.42172	Trans	21
Zfp516	18	83.0803	83.1747	1	rs13475970	55.801	90.2463	4.21773	3.47273	0.044189	5.90042	Trans	3
Gramd1a	7	31.9151	31.9361	1	rs13475982	58.07	94.2293	4.00754	3.49713	0.0657465	10.5946	Trans	6
Pign	1	107.418	107.56	1	D1Mit45	58.822	94.9098	7.99557	4.16852	0	8.30796	Trans	24
Cstf2t	19	30.642	31.8395	1	rs3687720	66.2	126.908	4.00702	3.77722	0.0988273	16.1879	Trans	0
Tcf25	8	125.898	125.928	1	rs13476138	72.275	141.418	3.04518	2.91556	0.101959	67.987	Trans	0
Supt7l	5	31.8169	31.8291	1	gnf01.148.750	74.544	151.138	4.26195	3.21118	0.0190829	6.3032	Trans	0
Galnt6	15	100.52	100.56	1	rs13476209	79.903	164.41	5.00339	3.83021	0.0353133	27.2808	Trans	35
Pf4	5	91.2015	91.2024	1	D1Mit356	88.064	174.819	4.87723	4.26439	0.0803863	70.0313	Trans	0
LOC100503508	2	87.3662	87.3669	1	rs13476279	93.33	185.631	8.96774	4.12929	0	59.9374	Trans	0
Ppme1	7	107.475	107.52	2	gnf02.001.197	3.273	4.16971	5.68656	4.02822	0.0190829	18.8643	Trans	2
Rnaseh1	12	29.3345	29.3445	2	rs6292983	18.836	19.9389	4.10626	3.51262	0.0634175	7.41804	Trans	26
Nmi	2	51.804	51.8287	2	rs13459063	30.071	32.0892	4.96919	3.72192	0.0483036	19.5372	Trans	41
LOC100504084	8	103.601	103.63	2	mCV22297233	36.876	44.4438	7.38054	3.80598	0	5.10924	Trans	0
Blvra	2	126.896	126.923	2	rs4223406	70.337	113.668	7.70105	4.31771	0.030436	107.737	Trans	7
LOC100502673	16	32.4094	32.429	2	rs4223406	70.337	113.668	8.43799	4.26778	0	17.2291	Trans	0
1500003O03Rik	2	119.373	119.413	2	mCV23169908	79.726	145.712	13.4778	4.46105	0	47.8472	Trans	33
Tubgcp4	2	120.997	121.097	2	mCV23169908	79.726	145.712	5.02676	4.11406	0.0515238	14.8605	Trans	15
Slc12a2	18	58.0383	58.1065	2	rs13476847	84.106	153.03	4.49833	4.00806	0.0944389	4.66329	Trans	7
Adam8	7	147.136	147.178	2	rs3683092	84.836	153.774	4.55422	3.75226	0.0546465	655.937	Trans	0
Rag1ap1	3	89.0722	89.0745	2	rs6204809	91.733	161.566	3.52347	3.24124	0.0839351	28.8051	Trans	0	Infectious disease, immune function: IP-10 (Interferon gamma-induced protein 10 or CXLC10 at 72 h after inoculation with 1 x 10^6 cfu Candida albicans (ATCC 10231) IV via retroorbital sinus immediately after light onset [pg/mg protein, kidney]
Ahnak	19	9.06377	9.15141	2	D2Mit51	93.923	162.976	5.2571	4.20272	0.0634175	62.0653	Trans	5
Cenpv	11	62.3384	62.3528	2	D2Mit51	93.923	162.976	5.07076	3.97993	0.0483036	8.88459	Trans	0
Golga3	5	110.606	110.652	2	CEL-2_168586738	97.822	168.349	4.29939	3.84324	0.0856956	4.93705	Trans	36
2610101N10Rik	9	95.3573	95.4124	2	CEL-2_168586738	97.822	168.349	4.16304	3.56069	0.0614191	13.9022	Trans	25
Tmem131	1	36.849	36.9964	2	CEL-2_168586738	97.822	168.349	4.28738	4.09378	0.101959	9.80597	Trans	23
Dock10	1	80.4976	80.7551	2	CEL-2_168586738	97.822	168.349	5.12407	3.47783	0	12.5293	Trans	17
Tpr	1	152.208	152.313	2	CEL-2_168586738	97.822	168.349	4.09533	3.5448	0.0578891	13.4514	Trans	10
Macf1	4	123.027	123.362	2	CEL-2_168586738	97.822	168.349	4.37329	3.66386	0.0515238	6.20583	Trans	10
Usp15	10	122.55	122.634	2	CEL-2_168586738	97.822	168.349	5.16947	4.14793	0.0515238	25.2367	Trans	7
Ankhd1	18	36.7203	36.8186	2	CEL-2_168586738	97.822	168.349	4.21285	3.49966	0.040323	10.3899	Trans	6
Clec2d	6	129.131	129.137	2	CEL-2_168586738	97.822	168.349	3.6306	3.07008	0.0578891	6.02909	Trans	5
Dync1h1	12	111.84	111.905	2	CEL-2_168586738	97.822	168.349	5.53221	3.98099	0.0254389	30.0218	Trans	3
Eif5b	1	38.0549	38.1865	2	CEL-2_168586738	97.822	168.349	4.00743	3.26259	0.040323	18.5275	Trans	2
Smg1	7	125.275	125.387	2	CEL-2_168586738	97.822	168.349	4.05887	3.45188	0.0657465	8.12739	Trans	2
Med13	11	86.0792	86.171	2	CEL-2_168586738	97.822	168.349	3.97066	3.5049	0.0515238	6.24116	Trans	2
Zeb2	2	44.8392	44.9696	2	CEL-2_168586738	97.822	168.349	2.88729	2.64653	0.0803863	41.0538	Trans	1
Zcchc6	13	59.8713	59.9245	2	CEL-2_168586738	97.822	168.349	5.12179	3.90053	0.0353133	6.62893	Trans	1
Myst3	8	23.97	24.0537	2	CEL-2_168586738	97.822	168.349	4.6592	3.85799	0.0657465	6.52959	Trans	1
Mycbp2	14	103.513	103.746	2	CEL-2_168586738	97.822	168.349	4.73462	3.51628	0.030436	5.6963	Trans	1
Setd2	9	110.435	110.521	2	CEL-2_168586738	97.822	168.349	3.63538	3.55471	0.100185	5.45306	Trans	1
Dock2	11	34.1269	34.4145	2	CEL-2_168586738	97.822	168.349	3.97723	3.83793	0.10276	75.7436	Trans	0
Rnf213	11	119.254	119.349	2	CEL-2_168586738	97.822	168.349	4.58295	3.85974	0.0708927	28.8625	Trans	0
Ankrd17	5	90.6562	90.7952	2	CEL-2_168586738	97.822	168.349	3.84462	3.27206	0.0736349	18.7277	Trans	0
Bat2d	1	164.602	164.671	2	CEL-2_168586738	97.822	168.349	4.11322	3.47021	0.0483036	17.8243	Trans	0
Ubr4	4	138.937	139.045	2	CEL-2_168586738	97.822	168.349	5.49249	3.93034	0.0353133	13.8288	Trans	0
Rock1	18	10.0644	10.1818	2	CEL-2_168586738	97.822	168.349	5.09586	3.54311	0	13.7247	Trans	0
Supt6h	11	78.0203	78.0592	2	CEL-2_168586738	97.822	168.349	4.83502	3.4821	0.0190829	12.9583	Trans	0
Eea1	10	95.4033	95.5082	2	CEL-2_168586738	97.822	168.349	4.98535	4.00241	0.0634175	12.1749	Trans	0
Ascc3	10	50.3125	50.571	2	CEL-2_168586738	97.822	168.349	4.31058	3.36169	0.0190829	11.4064	Trans	0
Ppp1r12a	10	107.599	107.715	2	CEL-2_168586738	97.822	168.349	3.56746	3.36407	0.0972439	11.2398	Trans	0
Ncor1	11	62.1302	62.2708	2	CEL-2_168586738	97.822	168.349	3.91107	3.61151	0.0879079	10.9849	Trans	0
Git2	5	115.177	115.224	2	CEL-2_168586738	97.822	168.349	3.3015	3.15996	0.0895695	10.0172	Trans	0
Cdc27	11	104.364	104.412	2	CEL-2_168586738	97.822	168.349	4.57319	3.6286	0.040323	9.38192	Trans	0
Dhx8	11	101.594	101.629	2	CEL-2_168586738	97.822	168.349	3.42358	3.09905	0.0546465	8.2342	Trans	0
Sdccag1	12	70.4125	70.4582	2	CEL-2_168586738	97.822	168.349	3.12913	2.98298	0.0972439	7.55317	Trans	0
Zc3h13	14	75.6842	75.7442	2	CEL-2_168586738	97.822	168.349	3.35397	3.14262	0.0962515	7.47132	Trans	0
Rabgap1	2	37.2988	37.422	2	CEL-2_168586738	97.822	168.349	3.70378	3.34703	0.0822665	6.67254	Trans	0
Arid2	15	96.118	96.2359	2	CEL-2_168586738	97.822	168.349	4.20302	3.50037	0.0515238	5.4309	Trans	0
Golga4	9	118.415	118.492	2	CEL-2_168586738	97.822	168.349	4.09928	3.45869	0.0483036	5.30019	Trans	0
Polr3a	14	25.2679	25.3063	2	CEL-2_168586738	97.822	168.349	4.24591	3.46793	0.0254389	5.17448	Trans	0
Nipbl	15	8.24122	8.39446	2	CEL-2_168586738	97.822	168.349	4.05532	3.78392	0.0930382	5.14268	Trans	0
Prdm2	4	142.697	142.803	2	CEL-2_168586738	97.822	168.349	5.0153	3.71256	0.030436	5.00047	Trans	0
Plrg1	3	82.8595	82.8762	3	rs13476950	0	3.78542	6.76506	4.01808	0	32.8565	Trans	15
Dap3	3	88.7247	88.7542	3	rs13476950	0	3.78542	4.43097	3.99201	0.0895695	11.2525	Trans	0
Prpsap1	11	116.332	116.352	3	rs13476985	2.19	14.8879	3.85061	3.57146	0.0930382	26.7215	Trans	21	Infectious disease, immune function: IP-10 (Interferon gamma-induced protein 10 or CXLC10 at 72 h after inoculation with 1 x 10^6 cfu Candida albicans (ATCC 10231) IV via retroorbital sinus immediately after light onset [pg/mg protein, kidney]
Rrp15	1	188.545	188.573	3	rs13476985	2.19	14.8879	3.64221	3.52215	0.101959	26.1372	Trans	2
Actr5	2	158.451	158.465	3	rs13476985	2.19	14.8879	4.7172	3.753	0.044189	7.37452	Trans	2
Psmd7	8	110.104	110.112	3	rs13476985	2.19	14.8879	4.29341	3.95846	0.0944389	113.69	Trans	0
Ccdc124	8	73.3921	73.3974	3	rs13476985	2.19	14.8879	3.53748	3.26059	0.0972439	58.7896	Trans	0
Gm7935	15	73.9104	73.9119	3	rs13476985	2.19	14.8879	3.86272	3.07669	0.030436	53.8712	Trans	0
Lap3	5	45.8846	45.9039	3	rs13476985	2.19	14.8879	4.47699	3.8493	0.0483036	27.654	Trans	0
Wdr18	10	79.4229	79.432	3	rs13476985	2.19	14.8879	4.76324	3.64705	0.030436	27.5332	Trans	0
Mtg1	7	147.323	147.341	3	rs13476985	2.19	14.8879	4.45315	4.18766	0.100185	10.8739	Trans	0
Wdr53	16	32.2473	32.2572	3	rs13476985	2.19	14.8879	3.67397	3.51929	0.101959	10.4167	Trans	0
Taf1c	8	122.099	122.129	3	rs13476985	2.19	14.8879	4.61262	3.70312	0.0515238	4.66653	Trans	0
LOC639606	6	122.628	122.649	3	rs13476989	3.728	16.0333	2.88314	2.69589	0.0944389	131.96	Trans	0
6430527G18Rik	12	88.2217	88.2258	3	rs13477018	7.378	23.1051	4.67253	3.75118	0.0483036	13.7725	Trans	0
Sesn2	4	132.049	132.066	3	rs13477018	7.378	23.1051	3.7376	3.52309	0.0895695	9.67824	Trans	0
Lpl	8	71.4045	71.4308	3	rs13477041	11.155	30.6555	5.10311	3.87569	0.030436	325.428	Trans	22
Tmc6	11	117.627	117.642	3	rs13477059	15.556	35.6874	3.97037	3.31973	0.0546465	9.51409	Trans	21
Tlr4	4	66.4888	66.5038	3	rs13477062	17.038	36.7393	4.0203	3.49709	0.0683656	36.8855	Trans	8
B4galt6	18	20.8431	20.9049	3	rs13477062	17.038	36.7393	4.71001	3.89092	0.0515238	12.361	Trans	0
Osbpl11	16	33.1852	33.2434	3	rs13477062	17.038	36.7393	3.64634	3.2748	0.0879079	7.03216	Trans	0
Sacm1l	9	123.439	123.502	3	rs6380191	17.768	39.526	3.84785	3.5177	0.0822665	21.2919	Trans	0
Atf6	1	172.635	172.798	3	D3Mit94	19.355	40.1114	4.26749	3.9555	0.0972439	8.71857	Trans	25
Rabepk	2	34.6342	34.6553	3	D3Mit94	19.355	40.1114	4.2685	3.83123	0.0839351	9.72854	Trans	0
Snx6	12	55.8473	55.8966	3	rs13477072	20.085	40.3585	4.28131	3.65534	0.0614191	55.5612	Trans	44
Rab31	17	66.0011	66.1221	3	rs13477072	20.085	40.3585	3.62212	3.388	0.0822665	58.9821	Trans	18
Fam116a	14	27.399	27.4516	3	rs13477072	20.085	40.3585	5.58319	4.0792	0.0112241	10.2881	Trans	1
Tanc2	11	105.451	105.791	3	rs13477072	20.085	40.3585	3.86093	3.61679	0.0895695	6.71417	Trans	1
Col18a1	10	76.5149	76.6293	3	rs13477072	20.085	40.3585	3.87425	3.38013	0.0634175	12.6814	Trans	0
Hip1	5	135.882	136.021	3	rs13477072	20.085	40.3585	4.18413	3.52567	0.0546465	11.2876	Trans	0
Slc22a4	11	53.7966	53.8416	3	rs13477072	20.085	40.3585	3.97654	3.45435	0.0634175	6.26156	Trans	0
LOC100503688	5	124.2	124.272	3	rs13477126	32.963	56.4462	8.96999	4.52096	0	5.88138	Trans	0
Cxcl2	5	91.3329	91.335	3	rs3674810	41.574	67.9467	4.37789	3.67195	0.0515238	163.642	Trans	0
Gm9000	13	109.444	110.742	3	rs13477223	48.165	80.6657	12.1598	4.14859	0	410.048	Trans	0
5730508B09Rik	3	127.573	127.599	3	rs3674856	69.994	111.021	4.57007	4.33367	0.10276	14.8341	Trans	50
Fam92a	4	12.0809	12.0992	3	rs13477369	72.914	119.425	3.83652	3.65385	0.0879079	9.83632	Trans	0
Zc3h11a	1	135.516	135.558	3	gnf03.151.552	91.848	147.752	3.16422	2.97356	0.0944389	12.7832	Trans	0
LOC100503539	15	98.7718	98.7839	3	rs3716135	94.768	153.986	4.16814	3.9652	0.10276	83.7999	Trans	0
Slc30a4	2	122.507	122.528	4	gnf04.019.134	3.649	22.3065	3.83693	3.6484	0.104268	72.0258	Trans	21
Fntb	12	77.9385	78.0224	4	gnf04.019.134	3.649	22.3065	4.46766	3.71846	0.044189	7.0835	Trans	7
Sqrdl	2	122.591	122.635	4	gnf04.029.760	9.009	34.0756	4.24993	4.03823	0.0972439	19.1669	Trans	172
LOC100504089	16	32.4086	32.4091	4	gnf04.029.760	9.009	34.0756	4.10839	3.90546	0.101959	29.2023	Trans	0
Tomm22	15	79.5013	79.5033	4	gnf04.036.560	12.737	39.8408	4.05579	3.67412	0.0657465	78.3754	Trans	8
Ftl2	4	125.168	125.391	4	gnf04.046.615	18.178	49.6015	3.91033	3.28499	0.0962515	825.622	Trans	0
Ttc39b	4	82.8662	82.9701	4	rs13477713	23.619	54.3723	4.39542	3.9513	0.0782864	8.05054	Trans	1
Selplg	5	114.268	114.281	4	rs3690581	25.809	62.3683	5.19088	3.77945	0.0190829	45.8138	Trans	0
Ikbkap	4	56.7626	56.8225	4	rs13477759	27.999	68.9382	6.58737	4.07922	0.0190829	9.67207	Trans	0
Dapk1	13	60.7033	60.8645	4	rs13477811	34.166	83.7559	3.97555	3.72721	0.100185	7.59616	Trans	44
Mtmr1	X	68.6179	68.6724	4	rs13477811	34.166	83.7559	5.01988	4.10065	0.0614191	7.80552	Trans	0
Sdc3	4	130.348	130.382	4	rs3699252	40.985	100.488	3.92976	3.32654	0.0634175	142.566	Trans	0
Lgals3	14	47.9935	48.0058	4	rs3695162	48.163	108.948	3.91137	3.67259	0.0912192	5142.92	Trans	18
Syngr1	15	79.9218	79.9499	4	rs3695162	48.163	108.948	4.02063	3.71786	0.0972439	197.989	Trans	9
Tmem175	5	109.059	109.09	4	rs3695162	48.163	108.948	5.91716	3.9153	0.0112241	7.71581	Trans	8
Sec11a	7	88.0603	88.0924	4	rs3695162	48.163	108.948	3.57307	3.26313	0.0839351	84.3858	Trans	5
Ctsd	7	149.559	149.574	4	rs3695162	48.163	108.948	4.25684	3.80661	0.0736349	3202.09	Trans	0
Commd6	14	102.033	102.04	4	rs3695162	48.163	108.948	3.73063	3.52399	0.0930382	28.4145	Trans	0
Fbxo22	9	55.0567	55.1314	4	rs3695162	48.163	108.948	4.34057	3.94315	0.0822665	19.9226	Trans	0
Gnptg	17	25.3595	25.3771	4	gnf04.110.583	51.21	114.508	4.48084	3.85889	0.0822665	19.9217	Trans	28
Ndufs4	13	115.078	115.178	4	gnf04.110.583	51.21	114.508	3.77791	3.31581	0.0736349	23.8376	Trans	19
Fabp5	3	10.0126	10.0166	4	rs3675629	55.691	120.731	5.42047	4.20046	0.0190829	191.284	Trans	30
Pigm	1	174.307	174.314	4	rs3675629	55.691	120.731	3.95081	3.57081	0.0856956	5.77106	Trans	18
Fabp4	3	10.2043	10.2086	4	rs3675629	55.691	120.731	4.06995	3.87136	0.100185	19.3892	Trans	0
Slc24a5	2	124.894	124.949	4	rs3675629	55.691	120.731	3.68988	3.01912	0	4.92702	Trans	0
Fastkd3	13	68.7211	68.7312	4	D4Mit249	60.281	125.441	4.35627	4.07996	0.0972439	9.37727	Trans	41
Myadm	7	3.28904	3.29935	4	D4Mit249	60.281	125.441	4.56377	3.69075	0.044189	136.633	Trans	3
Diap1	18	38.0045	38.0951	4	rs3664871	67.179	132.41	4.48007	4.04212	0.0782864	44.9673	Trans	0
BC056474	8	87.6049	87.6062	4	rs6404906	67.909	133.564	4.98221	3.97079	0.0483036	54.1386	Trans	17
LOC100503331	18	35.1301	35.1304	4	rs6404906	67.909	133.564	4.51337	3.96809	0.0708927	11.2994	Trans	0
BC019943	8	32.2608	32.2792	4	rs6404906	67.909	133.564	6.20701	3.98963	0	5.53513	Trans	0
Uhrf2	19	30.105	30.1682	4	rs13478001	69.447	135.998	3.92077	3.67375	0.0912192	33.9087	Trans	0
Asf1a	10	53.2571	53.3502	4	rs13478001	69.447	135.998	6.70412	3.95766	0	11.4128	Trans	0
Rqcd1	1	74.456	74.6346	4	rs4224852	70.177	136.775	4.73529	4.01186	0.0657465	53.5174	Trans	4
0610007L01Rik	5	130.696	130.72	4	rs4224852	70.177	136.775	5.36671	3.89643	0.0254389	33.9948	Trans	3
Etf1	18	35.0624	35.0917	4	rs4224852	70.177	136.775	3.91545	3.22772	0.0353133	95.2593	Trans	0
3230401D17Rik	2	163.232	163.245	4	rs4224852	70.177	136.775	5.12837	3.85954	0.0254389	50.227	Trans	0
Bub3	7	138.704	138.715	4	D4Mit343	74.767	142.301	4.26819	3.6136	0.0634175	54.6579	Trans	23
2310037I24Rik	15	98.3495	98.3647	4	D4Mit343	74.767	142.301	3.87451	3.56421	0.0930382	11.0118	Trans	9
U2af2	7	5.01378	5.03154	4	gnf04.147.400	78.217	147.52	5.76545	4.09662	0.030436	101.071	Trans	7
Ppid	3	79.3953	79.4076	4	gnf04.147.400	78.217	147.52	4.01338	3.68193	0.0839351	13.3838	Trans	0
Snrpf	10	93.0034	93.068	4	rs13478068	93.226	154.592	5.11453	3.83936	0.0112241	36.9	Trans	70
Gm5801	14	56.6291	56.6303	4	rs13478068	93.226	154.592	9.05391	4.2766	0	37.2221	Trans	43
Glud1	14	35.1239	35.1582	5	rs13478299	50.897	65.1742	3.44485	3.24361	0.100185	111.068	Trans	0
Dlst	12	86.4518	86.475	5	rs13478300	51.627	65.4345	3.64548	3.17273	0.0578891	54.9682	Trans	0
Ipo13	4	117.567	117.588	5	gnf05.060.451	52.357	66.5467	3.90167	3.58246	0.0930382	15.9333	Trans	6
Ipp	4	116.18	116.211	5	gnf05.060.451	52.357	66.5467	6.73305	4.02848	0	5.28702	Trans	2
Ergic1	17	26.6985	26.7939	5	rs13478320	56.256	71.1333	4.87632	4.30082	0.0839351	61.9158	Trans	9
Reps1	10	17.7757	17.845	5	rs13478320	56.256	71.1333	5.12702	3.91957	0.0254389	13.7663	Trans	2
Vta1	10	14.3751	14.4253	5	rs3153753	62.704	76.5749	4.29006	3.74315	0.0803863	29.4999	Trans	3
LOC100503795	X	34.6173	34.6252	5	rs13478388	71.442	91.289	3.73973	3.22346	0.0614191	188.359	Trans	0
Dbt	3	116.216	116.253	5	CEL-5_93945748	72.924	97.0678	4.21373	3.90949	0.10276	5.86158	Trans	1
Ms4a4a	19	11.45	11.4673	5	D5Mit10	80.434	104.668	3.7807	3.03491	0.0483036	14.7796	Trans	0
Tmem37	1	121.964	121.97	5	rs13478442	85.872	106.769	3.53913	3.3132	0.0972439	8.41285	Trans	15
Senp2	16	22.0096	22.0493	5	rs13478442	85.872	106.769	4.05207	3.25011	0.0190829	14.3832	Trans	0
Rhbdd1	1	82.3132	82.4419	5	gnf05.101.750	88.394	109.677	4.62666	3.70657	0.030436	17.1805	Trans	0
Snord22	19	8.79798	8.80082	5	D5Mit188	96.422	118.33	3.02962	2.68972	0.0839351	40.9689	Trans	0
Gm5121	9	57.1819	57.1826	5	D5Mit188	96.422	118.33	3.08358	2.81217	0.0930382	17.5141	Trans	0
Ivns1abp	1	153.192	153.212	5	rs13478535	112.037	132.506	4.26423	3.87237	0.0822665	78.6731	Trans	12
Klf2	8	74.843	74.8456	5	rs13478535	112.037	132.506	5.58922	3.90187	0.0254389	9.91072	Trans	0
Zfp869	8	72.229	72.2408	5	rs13478535	112.037	132.506	5.35548	4.30682	0.0657465	8.89906	Trans	0
Midn	10	79.611	79.6211	5	rs13478535	112.037	132.506	5.2004	3.93964	0.0515238	8.83219	Trans	0
Tax1bp3	11	72.9906	72.9955	5	D5Mit165	112.767	133.342	3.88342	3.71382	0.0988273	12.1907	Trans	15
Gm12751	4	34.3013	34.3021	5	rs13478586	122.619	147.659	6.29103	4.05059	0.030436	39.0278	Trans	0
Bcl2l2	14	55.5023	55.5071	6	rs3695724	74.026	119.957	4.14731	3.97782	0.100185	4.89563	Trans	7
Dnajc14	10	128.243	128.259	6	rs3695724	74.026	119.957	4.35208	3.94887	0.0856956	17.6267	Trans	0
Atp10a	7	65.9136	66.0848	6	rs3695724	74.026	119.957	4.66791	3.90141	0.044189	8.16309	Trans	0
Glul	1	155.747	155.757	6	rs13479088	86.033	146.374	4.47293	3.43221	0	91.9137	Trans	0
C5ar1	7	16.8321	16.8449	7	gnf07.001.580	0	4.79662	7.52779	4.16895	0.0112241	150.527	Trans	70
Dhx34	7	16.7826	16.8074	7	gnf07.001.580	0	4.79662	11.5124	4.5812	0	5.01917	Trans	51
Slc1a5	7	17.3667	17.3836	7	gnf07.001.580	0	4.79662	5.55687	4.14548	0.0353133	146.211	Trans	0
Wdyhv1	15	57.973	57.9902	7	gnf07.001.580	0	4.79662	4.43301	4.07134	0.100185	5.38175	Trans	0
Smg5	3	88.1402	88.1663	7	D7Mit191	2.998	19.4719	5.84919	3.92283	0.030436	23.036	Trans	3
Saps1	7	4.5831	4.61055	7	D7Mit191	2.998	19.4719	5.40884	4.00549	0.0353133	44.3517	Trans	0
Emp2	16	10.2818	10.3141	7	D7Mit191	2.998	19.4719	5.71786	3.94062	0.0112241	28.6319	Trans	0
Fam84b	15	60.6506	60.663	7	D7Mit191	2.998	19.4719	4.68561	3.59511	0.0254389	11.0412	Trans	0
P4ha2	11	53.9144	53.9452	7	rs13479153	3.728	25.7229	3.12847	2.91172	0.0912192	7.43833	Trans	0
Larp1b	3	40.7546	40.7817	7	rs6168040	6.98	27.3757	2.92727	2.72459	0.0972439	8.96725	Trans	1
LOC100503122	6	39.3478	39.3704	7	D7Mit195	25.806	72.7262	4.38904	3.83362	0.0736349	13.6382	Trans	0
Ngrn	7	87.4061	87.4103	7	D07Msw060	30.264	74.1259	9.82845	4.27711	0	9.02195	Trans	17
Ap3s2	7	87.0202	87.0655	7	D07Msw060	30.264	74.1259	9.23414	4.15623	0	7.75616	Trans	1
Aen	7	86.0408	86.0537	7	D07Msw060	30.264	74.1259	5.26401	4.17042	0.0578891	41.1217	Trans	0
Ppm1b	17	85.3165	85.4233	7	rs3707769	28.804	76.0564	4.16403	3.86356	0.101959	19.8357	Trans	2
Sltm	9	70.3906	70.44	7	rs13459173	40.561	112.785	4.53851	3.80384	0.0483036	13.6712	Trans	0
Ccdc55	11	76.8578	76.8919	7	rs13479498	51.358	129.923	3.05717	2.87967	0.0972439	8.72135	Trans	0
Aldoart2	12	56.6661	56.6677	7	gnf07.126.792	55.087	137.109	3.78877	3.18742	0.0634175	17.2217	Trans	0
Hmg20b	10	80.8088	80.8132	7	gnf07.129.013	58.736	139.4	5.39326	3.98445	0.0254389	18.0939	Trans	0
2009-03-07	6	116.288	116.36	7	rs3663988	75.005	146.505	4.84021	3.7988	0.040323	14.951	Trans	0
Hmgcr	13	97.4189	97.4409	7	rs3686436	82.791	151.634	4.04493	3.8048	0.10276	19.6309	Trans	8
AI848100	1	163.746	163.807	8	gnf08.006.700	10.831	9.8897	4.16516	3.67707	0.0856956	4.67254	Trans	1
Hnmt	2	23.8584	23.9049	8	gnf08.006.700	10.831	9.8897	4.2935	3.86203	0.0839351	12.372	Trans	0
Gabarapl1	6	129.482	129.492	8	rs6343961	11.561	14.4802	4.32587	3.77177	0.0634175	94.798	Trans	5
Ece1	4	137.418	137.521	8	gnf08.020.641	15.368	23.259	4.71002	3.41253	0.0254389	9.7959	Trans	14	Mitochondria uncoupling protein (Ucpl) mRNA levels in retroperitoneal fat [expression units]
Pnrc2	4	135.427	135.43	8	gnf08.025.220	21.087	27.7902	7.43107	3.80706	0	26.1182	Trans	33
Prr14	7	134.615	134.62	8	gnf08.025.220	21.087	27.7902	4.96712	4.03633	0.044189	8.75881	Trans	6
Lsr	7	31.7424	31.7585	8	gnf08.025.220	21.087	27.7902	4.90662	3.93246	0.0546465	6.57532	Trans	1
Sgcb	5	74.024	74.039	8	rs3658700	24.085	31.9619	4.30555	3.8568	0.0822665	8.18675	Trans	9
Usp4	9	108.25	108.306	8	rs3658700	24.085	31.9619	4.97349	4.10716	0.0515238	23.6754	Trans	0
Pam	1	99.7177	99.9922	8	rs3658700	24.085	31.9619	5.56539	3.68808	0	21.6997	Trans	0
Apob48r	7	133.729	133.733	8	rs3658700	24.085	31.9619	5.35777	4.02426	0.040323	19.743	Trans	0
Phka2	X	156.94	157.037	8	rs3658700	24.085	31.9619	5.14811	3.60468	0.0190829	13.8105	Trans	0
Map4k1	7	29.7679	29.7883	8	rs3658700	24.085	31.9619	7.03826	4.09979	0	7.56874	Trans	0
Wdfy4	14	33.7727	33.9983	8	D8Mit64	27.083	33.8975	4.26592	3.79761	0.0782864	14.6353	Trans	0
Lancl2	6	57.6524	57.6894	8	D8Mit64	27.083	33.8975	4.38656	4.0483	0.0912192	8.62978	Trans	0
Prkch	12	74.686	74.8792	8	rs13479735	32.271	46.6493	5.70237	4.25105	0.0353133	12.1752	Trans	0
Tusc3	8	40.0689	40.1939	8	rs13479793	42.05	64.4611	3.74159	3.22101	0.0515238	70.482	Trans	36
Slc25a12	2	71.1124	71.2056	8	rs13479793	42.05	64.4611	4.43738	3.67836	0.0578891	22.1103	Trans	19
Prmt10	8	80.0733	80.1052	8	rs13479793	42.05	64.4611	6.39962	4.11426	0.0254389	7.63446	Trans	3
Gsn	2	35.138	35.1634	8	rs13479793	42.05	64.4611	4.03172	3.64065	0.0759002	221.68	Trans	0
Car5b	X	160.415	160.466	8	rs13479793	42.05	64.4611	4.39869	3.7805	0.0782864	8.20348	Trans	0
Capn5	7	105.27	105.327	8	rs13479793	42.05	64.4611	4.50775	3.84808	0.0546465	4.87364	Trans	0
Pik3cd	4	149.023	149.076	8	rs6394046	44.489	64.9825	4.58821	3.77121	0.0483036	13.5017	Trans	105
Pkn1	8	86.1904	86.223	8	rs6394046	44.489	64.9825	5.38372	4.01355	0.0353133	13.5728	Trans	34
Rps6ka1	4	133.403	133.444	8	rs6394046	44.489	64.9825	4.46115	3.5899	0.0254389	24.7073	Trans	28
Stx12	4	132.403	132.44	8	rs6394046	44.489	64.9825	3.9346	3.68098	0.0972439	31.6979	Trans	15
Xylt2	11	94.5252	94.5388	8	rs6394046	44.489	64.9825	3.89074	3.61151	0.0988273	7.37614	Trans	9
Ppp1r9b	11	94.8525	94.8874	8	rs6394046	44.489	64.9825	4.44088	3.81592	0.0683656	29.022	Trans	3
Abcd1	X	70.9619	70.9836	8	rs6394046	44.489	64.9825	4.35194	3.71268	0.0657465	22.7598	Trans	1
Fmnl1	11	103.032	103.06	8	rs6394046	44.489	64.9825	4.99598	3.75418	0.0190829	21.0738	Trans	1
Ccl7	11	81.8592	81.861	8	rs6394046	44.489	64.9825	3.96108	3.53915	0.0736349	913.476	Trans	0
Tbc1d10b	7	134.341	134.352	8	rs6394046	44.489	64.9825	4.81869	3.90288	0.0515238	35.1018	Trans	0
Hmgcl	4	135.502	135.519	8	rs6394046	44.489	64.9825	5.29096	4.07962	0.0546465	16.5849	Trans	0
Tsen15	1	154.218	154.234	8	rs3719174	52.647	83.3965	5.74084	4.09111	0.0190829	9.88404	Trans	31
Atp9b	18	80.9318	81.1308	8	rs6257357	53.377	88.0715	3.35101	3.00791	0.0803863	14.0092	Trans	8
Spcs3	8	55.6058	55.6154	8	rs6257357	53.377	88.0715	4.77596	3.89441	0.0190829	57.0582	Trans	7
Jarid2	13	44.8263	45.0164	8	rs3704645	57.105	95.4277	4.06971	3.75963	0.0930382	9.81162	Trans	2
Eps15l1	8	74.8649	74.9454	8	rs3704645	57.105	95.4277	5.02981	3.84236	0.040323	16.3842	Trans	0
Ifngr1	10	19.3118	19.33	8	rs6285803	57.835	98.5013	3.81807	3.62923	0.0972439	30.2548	Trans	24
Slc39a13	2	90.9019	90.9104	9	gnf09.022.879	14.731	28.4881	5.32633	4.20548	0.044189	6.33594	Trans	3
Gm10073	8	109.097	109.097	9	D9Mit171	29.903	49.408	5.94911	4.19234	0.0112241	1270.8	Trans	0
Gm11942	4	33.0518	33.0522	9	rs4227700	32.822	58.7248	15.0651	4.58347	0	283.05	Trans	0
LOC100502641	7	134.429	134.43	9	rs4227700	32.822	58.7248	5.17238	4.14536	0.0515238	178.931	Trans	0
Agpat3	10	77.7343	77.8144	9	rs13480236	34.282	63.0558	4.14012	3.64842	0.0822665	19.1379	Trans	0
5730494M16Rik	18	24.8679	25.3274	9	rs6292345	39.47	75.1493	3.85085	3.58635	0.0856956	7.48963	Trans	2
P2ry14	3	58.8109	59.1482	9	rs13480283	40.2	75.8778	4.10959	3.33575	0	8.16477	Trans	0
Prkar2a	9	108.594	108.652	9	rs6217039	43.12	78.046	6.6656	3.92856	0	38.1442	Trans	1
Map4k3	17	80.9799	81.1274	9	rs3697374	44.58	80.9178	3.98059	3.51128	0.0657465	5.22394	Trans	34
Psmg2	18	67.8013	67.8138	9	rs3697374	44.58	80.9178	4.81497	4.05851	0.0546465	25.014	Trans	8
Stat5b	11	100.642	100.712	9	rs3697374	44.58	80.9178	3.9502	3.28313	0.0254389	9.22288	Trans	1
Plekha1	7	138.005	138.057	9	rs3673457	45.309	81.7534	4.64434	3.68617	0.0515238	18.1531	Trans	0
Cd200r4	16	44.8208	44.8393	9	rs3690580	51.149	95.2512	4.21335	3.65382	0.0708927	16.5671	Trans	0
LOC100504378	14	43.7981	43.7987	9	rs13480370	55.778	99.8788	6.34759	4.21987	0.0190829	14.9524	Trans	0
Gm15431	1	173.641	173.641	9	rs3657415	62.505	105.984	3.88757	3.60667	0.0930382	226.828	Trans	0
Gm13841	5	116.244	116.252	9	rs3657415	62.505	105.984	10.5814	4.27513	0	158.176	Trans	0
Gm8210	1	43.246	43.2466	9	rs3657415	62.505	105.984	11.7524	4.34401	0	136.526	Trans	0
Gm10709	9	7.75172	7.79433	9	rs3657415	62.505	105.984	7.21497	4.54641	0.0190829	74.0069	Trans	0
LOC100503653	2	134.612	135.301	9	rs3657415	62.505	105.984	15.3836	4.61851	0	72.5992	Trans	0
Gm5561	1	181.45	181.451	9	rs3657415	62.505	105.984	9.20568	4.19658	0	29.9388	Trans	0
LOC100504629	18	67.7218	67.7225	9	rs3657415	62.505	105.984	11.6842	4.2471	0	19.4311	Trans	0
LOC100503125	16	36.2094	36.2098	9	rs3657415	62.505	105.984	7.87661	4.05974	0	15.7193	Trans	0
Gm11449	2	161.308	161.309	9	rs3657415	62.505	105.984	9.98988	4.29107	0	7.09055	Trans	0
Ccne1	7	38.883	38.8925	9	rs3672156	77.109	120.829	5.88012	3.48648	0	27.1709	Trans	23	Prevalance of chronic myocarditis due to CVB3 induced chronic myocarditis [%]
Luc7l	17	26.3899	26.4224	9	rs3672156	77.109	120.829	4.4775	3.44219	0.0112241	28.0833	Trans	9
Nup43	10	7.3873	7.39868	9	rs3672156	77.109	120.829	4.32729	4.0199	0.100185	28.3737	Trans	2
Yy1	12	110.032	110.055	9	rs3672156	77.109	120.829	4.11854	3.48143	0.0634175	43.8739	Trans	1
Ppat	5	77.3423	77.3965	9	rs3672156	77.109	120.829	4.03064	3.79443	0.0930382	32.3874	Trans	1
Pppde2	15	81.823	81.8466	9	rs3672156	77.109	120.829	5.62232	3.91424	0.0190829	21.1351	Trans	1
LOC100503202	12	21.3956	21.4233	9	rs3672156	77.109	120.829	4.99515	4.41104	0.0962515	91.6989	Trans	0
Evi2a	11	79.1534	79.3951	9	rs3672156	77.109	120.829	4.28042	3.96481	0.0895695	76.3256	Trans	0
Nol9	4	151.413	151.436	9	rs3672156	77.109	120.829	3.0969	2.97378	0.0988273	30.2666	Trans	0
Zcchc17	4	129.993	130.037	9	rs3672156	77.109	120.829	4.00014	3.65115	0.0895695	28.1608	Trans	0
Klf16	10	80.0299	80.04	9	rs3672156	77.109	120.829	3.88103	3.62401	0.0972439	24.5949	Trans	0
Grk6	13	55.5467	55.5623	9	rs3672156	77.109	120.829	4.81004	3.69295	0.0483036	16.1975	Trans	0
Flywch1	17	23.8924	23.9086	10	rs13480526	9.725	19.0983	3.9998	3.59139	0.0839351	7.63105	Trans	35
Actn1	12	81.2685	81.3614	10	rs13459120	19.823	35.7589	4.08629	3.69749	0.0856956	77.0246	Trans	1
Gm9855	10	41.7723	41.7752	10	rs13459122	49.894	80.2581	9.75816	4.0106	0	17.3815	Trans	34
Tug1	11	3.5398	3.54881	10	rs13459122	49.894	80.2581	4.03323	3.52187	0.0839351	12.9587	Trans	2
2500003M10Rik	3	90.3029	90.3134	10	rs13459122	49.894	80.2581	3.03233	2.95699	0.10276	25.0389	Trans	1
Dhx40	11	86.5824	86.6212	10	CEL-10_86322095	58.331	86.0509	3.68741	3.08784	0.0353133	5.96878	Trans	14
Frrs1	3	116.562	116.607	10	rs13480720	65.172	96.7584	4.17794	3.15937	0	38.9197	Trans	6
Prnp	2	131.736	131.764	10	rs13480720	65.172	96.7584	4.65305	3.82583	0.0634175	22.2408	Trans	0
Tlr8	X	163.681	163.702	10	Kcnc2	86.479	113.923	4.56952	4.13072	0.0895695	22.8733	Trans	0
Wsb1	11	79.0529	79.0682	10	rs13480776	88.747	115.357	4.34973	3.85257	0.0803863	22.7883	Trans	0
Tifab	13	56.2751	56.2802	10	rs13480780	93.657	117.114	3.77513	3.50391	0.10276	7.50512	Trans	33
Hps3	3	19.8571	19.9353	10	rs13480780	93.657	117.114	3.81171	3.53988	0.0803863	5.65402	Trans	2
Idh1	1	65.2052	65.2331	10	rs13480780	93.657	117.114	3.9685	3.29583	0.0190829	30.5748	Trans	0
2310003C23Rik	2	180.447	180.453	10	rs13480780	93.657	117.114	3.82937	3.45205	0.0546465	14.1561	Trans	0
Slc25a36	9	96.9774	97.0115	10	rs13480780	93.657	117.114	4.3763	3.52064	0.0190829	4.87116	Trans	0
Gbas	5	130.231	130.264	10	CEL-10_119464489	95.116	119.216	4.21764	4.01786	0.10276	18.1712	Trans	12
Dram2	3	106.351	106.378	10	CEL-10_119464489	95.116	119.216	4.41422	3.88342	0.0803863	15.2603	Trans	3
Arl11	14	61.9286	61.9308	10	CEL-10_119464489	95.116	119.216	3.84762	3.66486	0.0988273	19.0519	Trans	0
Evi2b	11	79.1534	79.3951	10	CEL-10_119464489	95.116	119.216	4.37566	4.14417	0.10276	15.8017	Trans	0
Junb	8	87.5008	87.5026	10	rs6197175	99.707	120.131	5.12012	3.40692	0	229.906	Trans	20
St7	6	17.6992	17.893	10	rs6197175	99.707	120.131	4.23123	3.33093	0.0190829	26.778	Trans	0
Txnip	3	96.3597	96.3707	10	gnf10.122.050	101.975	122.106	5.94232	3.8751	0	9.96888	Trans	26
Tnfaip8l2	3	94.9434	94.9463	10	gnf10.122.050	101.975	122.106	5.14159	3.97373	0.044189	14.7943	Trans	18
Ptger1	8	86.1904	86.223	10	gnf10.122.050	101.975	122.106	5.20982	3.73746	0.0254389	6.83239	Trans	10
Gm13363	2	19.9139	19.9167	10	gnf10.122.050	101.975	122.106	4.16982	3.75211	0.0895695	39.1049	Trans	4
Maff	15	79.1781	79.1895	10	gnf10.122.050	101.975	122.106	5.29172	4.21068	0.040323	16.3159	Trans	2
Slc15a3	19	10.917	10.9443	10	gnf10.122.050	101.975	122.106	4.89349	4.07618	0.0578891	161.309	Trans	1
Hnrnpab	11	51.3983	51.4204	10	gnf10.122.050	101.975	122.106	4.80883	3.92519	0.0614191	487.699	Trans	0
Gm9892	8	53.2693	53.2825	10	gnf10.122.050	101.975	122.106	5.99239	3.72718	0	117.312	Trans	0
Wbp5	X	132.78	132.782	10	gnf10.122.050	101.975	122.106	4.63268	3.92994	0.0546465	102.074	Trans	0
Ppa1	10	61.1114	61.1369	10	gnf10.122.050	101.975	122.106	4.18619	3.70828	0.0578891	59.2493	Trans	0
Wipf1	2	73.2677	73.3675	10	gnf10.122.050	101.975	122.106	4.1867	3.71252	0.0856956	22.1448	Trans	0
Wrnip1	13	32.8939	32.9145	10	gnf10.122.050	101.975	122.106	5.44218	3.95594	0.0112241	18.3537	Trans	0
Tex10	4	48.2927	48.4863	10	gnf10.122.050	101.975	122.106	4.55033	3.8402	0.044189	17.5957	Trans	0
Tmem120b	5	123.526	123.567	10	gnf10.122.050	101.975	122.106	5.2863	3.45412	0	9.99856	Trans	0
Herc4	10	62.7058	62.7806	10	gnf10.122.050	101.975	122.106	3.94836	3.23532	0.0112241	6.67832	Trans	0
Bcl6	16	23.9651	23.9887	10	gnf10.122.050	101.975	122.106	4.84914	3.61106	0	5.38028	Trans	0
1700020O03Rik	12	87.5828	87.6323	10	gnf10.122.050	101.975	122.106	4.27214	3.75418	0.0683656	5.34174	Trans	0
2310035K24Rik	2	131.036	131.039	10	gnf10.122.050	101.975	122.106	4.40005	3.76955	0.0683656	4.88709	Trans	0
Rab11fip5	6	85.285	85.3246	10	mCV23897761	105.052	127.298	4.1806	3.70532	0.0736349	26.9343	Trans	1
Gm16378	8	125.365	125.366	10	mCV23897761	105.052	127.298	4.34406	3.79072	0.0759002	74.9248	Trans	0
Coq10b	1	55.1096	55.1295	10	mCV23897761	105.052	127.298	3.6579	3.36384	0.0856956	9.6891	Trans	0
Sema6b	17	56.2625	56.2798	10	mCV23897761	105.052	127.298	4.12765	3.59304	0.0736349	8.44582	Trans	0
Mtmr10	7	71.4326	71.4857	10	mCV23897761	105.052	127.298	4.15519	3.82552	0.101959	7.05271	Trans	0
Myo1c	11	75.465	75.4881	10	rs6171719	105.782	127.873	4.28916	3.91046	0.0912192	40.4997	Trans	32
Taok3	5	117.584	117.724	10	rs6171719	105.782	127.873	4.82561	4.1207	0.0614191	10.9359	Trans	20
Flii	11	60.5132	60.5407	10	rs6171719	105.782	127.873	5.39286	3.8835	0	33.8155	Trans	17
Arid1a	4	133.235	133.31	10	rs6171719	105.782	127.873	4.26805	4.00312	0.0988273	12.1088	Trans	11
Mtmr3	11	4.38087	4.49482	10	rs6171719	105.782	127.873	4.03044	3.8526	0.104268	7.94732	Trans	8
Flot1	17	35.9489	35.9752	10	rs6171719	105.782	127.873	4.13297	3.83208	0.100185	12.6425	Trans	7
Nfam1	15	82.8282	82.8638	10	rs6171719	105.782	127.873	4.26041	3.61746	0.0546465	41.7596	Trans	4
Zfp710	7	87.1697	87.2376	10	rs6171719	105.782	127.873	5.18523	3.95438	0.030436	18.0013	Trans	2
Rgs14	13	55.4711	55.486	10	rs6171719	105.782	127.873	4.06353	3.63181	0.0822665	9.42921	Trans	2
Gpr146	5	139.836	139.936	10	rs6171719	105.782	127.873	5.09034	3.66841	0.0353133	5.925	Trans	1
Fam20c	5	139.231	139.286	10	rs6171719	105.782	127.873	4.34729	4.11443	0.101959	158.502	Trans	0
Fermt3	19	7.07062	7.09396	10	rs6171719	105.782	127.873	4.19635	3.92717	0.0912192	75.9307	Trans	0
Arf4	14	27.4577	27.4767	10	rs6171719	105.782	127.873	3.3572	3.12523	0.0839351	73.4782	Trans	0
Plec1	15	76.0014	76.0618	10	rs6171719	105.782	127.873	4.72871	4.2688	0.0839351	45.5246	Trans	0
Hadha	5	30.4317	30.4815	10	rs6171719	105.782	127.873	4.41217	4.12543	0.10276	27.6712	Trans	0
LOC100504664	15	82.8282	82.8638	10	rs6171719	105.782	127.873	3.41226	3.19259	0.0822665	22.6851	Trans	0
Sh3bp2	5	34.8684	34.9063	10	rs6171719	105.782	127.873	3.84744	3.41477	0.0657465	20.3066	Trans	0
2009-09-08	11	117.061	117.224	10	rs6171719	105.782	127.873	4.21797	3.99664	0.10276	19.4058	Trans	0
Ripk3	14	56.4038	56.4077	10	rs6171719	105.782	127.873	4.53582	4.06748	0.0839351	18.5895	Trans	0
Hmha1	10	79.4794	79.4942	10	rs6171719	105.782	127.873	5.43139	3.98578	0.0112241	16.4477	Trans	0
Sbno2	10	79.5198	79.5654	10	rs6171719	105.782	127.873	5.73682	3.97539	0	13.7096	Trans	0
Map2k7	8	4.23874	4.2479	10	rs6171719	105.782	127.873	4.39725	3.60623	0.0657465	8.33424	Trans	0
Hdac5	11	102.057	102.091	10	rs6171719	105.782	127.873	4.46376	3.84661	0.0782864	7.577	Trans	0
Tnrc18	5	143.201	143.204	10	rs6171719	105.782	127.873	5.41518	4.28376	0.0614191	7.57432	Trans	0
Tfip11	5	112.755	112.772	10	rs6171719	105.782	127.873	4.34629	3.45136	0.044189	7.41678	Trans	0
Sike1	3	102.8	102.808	10	rs6171719	105.782	127.873	4.3186	3.42355	0.044189	7.35717	Trans	0
Epb4.1l1	2	156.247	156.369	10	rs6171719	105.782	127.873	4.36854	3.87222	0.0708927	7.32928	Trans	0
Mll5	5	22.9402	23.1224	10	rs6171719	105.782	127.873	4.80141	3.953	0.0578891	6.39328	Trans	0
Foxj2	6	122.77	122.795	10	rs6171719	105.782	127.873	3.99677	3.74397	0.0972439	5.95253	Trans	0
Plcb3	19	7.00939	7.04424	10	rs6171719	105.782	127.873	4.60762	3.91292	0.0614191	5.66145	Trans	0
Psmc6	14	45.9495	46.0085	11	gnf11.008.825	2.19	11.0712	4.96688	4.0146	0.0634175	70.9392	Trans	0
Ciao1	2	127.067	127.074	11	rs13480893	2.92	12.5785	3.10419	2.91079	0.0879079	13.0679	Trans	0
Zfp36l1	12	81.2087	81.214	11	rs6292290	3.649	18.4828	3.75835	3.55583	0.10276	52.8123	Trans	5
Snx14	9	88.2716	88.3338	11	rs6292290	3.649	18.4828	3.53709	2.71582	0.0614191	11.8841	Trans	0
Thbd	2	148.23	148.234	11	UT_11_20.126277	5.839	20.1277	2.60172	2.19732	0.0803863	6.95893	Trans	8
Anks1	17	28.0463	28.1996	11	UT_11_20.126277	5.839	20.1277	6.16259	3.71374	0.0112241	6.57147	Trans	7
Enpp1	10	24.3612	24.4319	11	UT_11_20.126277	5.839	20.1277	5.36087	3.38419	0	5.94886	Trans	4
Gpr35	1	94.8697	94.883	11	UT_11_20.126277	5.839	20.1277	3.45523	2.56475	0.0254389	6.25282	Trans	1
Zfp609	9	65.5394	65.6754	11	UT_11_20.126277	5.839	20.1277	3.64701	3.1419	0.0546465	4.5909	Trans	1
A430084P05Rik	11	70.6044	70.6261	11	UT_11_20.126277	5.839	20.1277	4.876	3.32777	0	7.84192	Trans	0
Cpeb2	5	43.5429	43.681	11	UT_11_20.126277	5.839	20.1277	4.11142	3.16626	0.0515238	5.21898	Trans	0
Pi4k2a	19	42.1649	42.1967	11	gnf11.023.736	8.279	24.5112	4.0639	3.61467	0.0839351	41.0743	Trans	28
Epc1	18	6.43595	6.51609	11	gnf11.023.736	8.279	24.5112	2.9549	2.80229	0.0944389	7.07577	Trans	1
Chtf8	8	109.408	109.417	11	rs13480972	14.848	37.4828	4.41591	4.12528	0.0879079	53.8147	Trans	0
Minpp1	19	32.5603	32.6088	11	rs13480972	14.848	37.4828	4.15784	3.87017	0.0895695	22.4819	Trans	0
E130201H02Rik	7	127.741	127.742	11	rs13480975	16.386	38.6168	5.2479	3.70125	0.0112241	27.6407	Trans	49
Lrch3	16	32.9142	33.0563	11	rs13481003	19.385	44.5441	3.91962	3.34773	0.0353133	6.48178	Trans	4
Epc2	2	49.307	49.4071	11	rs13481003	19.385	44.5441	4.40954	3.62165	0.0634175	4.799	Trans	0
Gm15772	5	3.23639	3.23693	11	D11Mit4	35.222	68.4228	4.00129	3.87434	0.104268	934.846	Trans	39
Gm10136	19	29.065	29.0921	11	D11Mit4	35.222	68.4228	6.95429	4.23178	0	82.0087	Trans	0
Pola2	19	5.94054	5.96421	11	rs13481093	36.761	72.364	3.64248	3.38539	0.0962515	26.7534	Trans	1
Gm5566	5	150.463	150.472	11	rs6190155	61.875	95.1288	4.48622	3.81401	0.0614191	104.204	Trans	0
Dcaf7	11	105.898	105.921	11	rs6190155	61.875	95.1288	5.57556	4.45401	0.0657465	33.5813	Trans	0
Gm6341	7	108.257	108.433	12	rs13481278	0	5.26072	4.53058	3.57252	0.044189	20.5937	Trans	0
Ldha	7	54.1012	54.111	12	rs6176675	2.998	9.21756	3.3218	3.07765	0.0895695	937.16	Trans	0
Esyt2	12	117.52	117.612	12	rs3665012	6.168	10.5384	3.84705	3.37336	0.0657465	11.3107	Trans	22
Lnpep	17	17.6647	17.7615	12	rs3665012	6.168	10.5384	3.95294	3.69454	0.0944389	6.63043	Trans	13
BC013712	4	132.338	132.352	12	rs3665012	6.168	10.5384	4.25025	3.77576	0.0803863	13.9533	Trans	0
Rassf5	1	133.073	133.142	12	rs3665012	6.168	10.5384	4.27266	3.96501	0.0988273	7.14386	Trans	0
Fggy	4	95.2242	95.5936	12	rs3692433	8.436	13.1254	9.00813	4.33239	0	5.00705	Trans	46
Sgk3	1	9.78821	9.89265	12	rs3692433	8.436	13.1254	4.35405	3.77807	0.0736349	12.4238	Trans	20
Zfp330	8	85.2875	85.298	12	rs3692433	8.436	13.1254	6.19611	4.35329	0.0190829	20.5371	Trans	18
Myo1e	9	70.0552	70.2479	12	Rrm2	9.166	25.4459	3.33501	3.07128	0.0879079	21.0254	Trans	1
Prkab1	5	116.464	116.474	12	rs6238712	12.086	28.5077	3.73652	3.56133	0.0962515	14.4276	Trans	13
Ifitm1	7	148.153	148.156	12	D12Mit153	18.161	35.9202	4.07652	3.6798	0.0708927	5.04298	Trans	0
Cdkn1a	17	29.2279	29.2377	12	rs4135641	26.427	54.937	3.97172	3.7103	0.0962515	360.628	Trans	36
1500012F01Rik	2	166.861	166.891	12	rs4135641	26.427	54.937	4.87102	3.55164	0	27.951	Trans	0
Tspan32	7	150.191	150.205	13	CEL-13_25470193	4.48	26.1824	4.23509	3.57023	0.0634175	8.10423	Trans	0
Lcp1	14	75.531	75.6306	13	rs13481740	7.557	30.7694	4.08742	3.56988	0.0614191	345.358	Trans	0	Production of cardiac myosin autoantibodies in Coxsackievirus B3-infected lines
Man2b2	5	37.1981	37.2219	13	rs13481740	7.557	30.7694	4.86706	3.80044	0.030436	40.8675	Trans	0
Nostrin	2	68.9739	69.0274	13	rs13481740	7.557	30.7694	4.53132	3.85221	0.0614191	4.57256	Trans	0
Map2k1	9	64.0336	64.1014	13	rs3707097	9.017	34.2721	4.65188	3.91416	0.0803863	55.6557	Trans	5
Mtmr6	14	60.8841	60.9212	13	rs3707097	9.017	34.2721	4.07096	3.62859	0.0856956	33.6944	Trans	5
Id1	2	152.562	152.563	13	rs3707097	9.017	34.2721	4.06625	3.8201	0.0972439	21.689	Trans	0
Elf1	14	79.8597	79.9823	13	rs3707097	9.017	34.2721	4.06975	3.88398	0.100185	14.2225	Trans	0
Wbp4	14	79.8597	79.9823	13	rs3707097	9.017	34.2721	5.64452	3.8761	0.0112241	8.56471	Trans	0
Apbb1ip	2	22.6298	22.7312	13	rs6327619	13.646	37.8062	4.55612	4.0212	0.0895695	63.1071	Trans	16
Kpna4	3	68.8761	68.931	13	rs6327619	13.646	37.8062	3.74737	3.26964	0.0759002	48.1245	Trans	12
Ccne2	4	11.1185	11.1814	13	rs6327619	13.646	37.8062	3.41139	3.26875	0.101959	21.2358	Trans	8
Kdm4a	4	117.81	117.853	13	rs6327619	13.646	37.8062	4.58304	4.14079	0.0895695	8.31512	Trans	7
Tmem106a	11	101.444	101.453	13	rs6327619	13.646	37.8062	4.33574	4.02321	0.10276	91.1428	Trans	2
Pold2	11	5.76187	5.77826	13	rs6327619	13.646	37.8062	4.45744	3.8307	0.0683656	58.1814	Trans	1
Slc29a2	19	5.024	5.03197	13	rs6327619	13.646	37.8062	4.19924	3.15704	0.030436	9.91165	Trans	1
Fyb	15	6.52987	6.61331	13	rs6327619	13.646	37.8062	4.77107	4.19428	0.0759002	23.9021	Trans	0
Dennd5a	7	117.037	117.104	13	rs6327619	13.646	37.8062	4.02542	3.44384	0.0546465	20.2205	Trans	0
Gng2	14	20.6918	20.7965	13	rs6327619	13.646	37.8062	3.65718	3.42653	0.0930382	20.0187	Trans	0
B3gnt3	8	74.2156	74.2257	13	rs3724709	14.376	38.3297	4.39459	3.70625	0.0546465	15.7311	Trans	0
Naa40	19	7.30016	7.31571	13	rs6271232	15.836	42.5511	4.54342	4.00042	0.0708927	16.2863	Trans	0
Rbm15b	9	106.786	106.789	13	rs3657836	17.296	46.1638	4.24531	3.45727	0.0483036	10.9763	Trans	17
Hells	19	39.0055	39.0428	13	rs3657836	17.296	46.1638	5.3273	3.90313	0.044189	15.5305	Trans	2
2510012J08Rik	10	80.7838	80.789	13	rs3657836	17.296	46.1638	3.88625	3.5847	0.0879079	17.623	Trans	0
Fam57a	11	76.0156	76.0218	13	rs13481799	18.756	47.0551	5.16027	3.82009	0.0254389	10.3539	Trans	6
Angptl4	17	33.9118	33.9185	13	rs13481799	18.756	47.0551	4.30873	3.92002	0.0962515	5.91292	Trans	6
Cd3eap	7	19.9304	19.9448	13	rs13481799	18.756	47.0551	3.16205	2.88302	0.0353133	14.89	Trans	5
Slc25a15	8	23.486	23.5091	13	rs13481799	18.756	47.0551	3.96633	3.55175	0.0803863	8.96383	Trans	1
Uhrf1	17	56.4428	56.4629	13	rs13481799	18.756	47.0551	4.02421	3.48124	0.0515238	70.5399	Trans	0
Gm885	11	106.613	106.629	13	rs13481799	18.756	47.0551	4.45065	4.10312	0.0988273	41.1277	Trans	0
Slc19a2	1	166.179	166.196	13	rs13481799	18.756	47.0551	4.13183	3.66366	0.0856956	11.7241	Trans	0
Mpzl1	1	167.522	167.566	13	rs13481799	18.756	47.0551	4.16563	3.67805	0.0759002	7.39786	Trans	0
Peo1	19	45.081	45.0873	13	rs6411274	19.486	47.2253	4.79627	3.98375	0.0634175	4.62292	Trans	4
Efha1	14	58.5351	58.6181	13	rs6411274	19.486	47.2253	4.11299	3.69542	0.0839351	35.0476	Trans	0
Cog2	8	127.045	127.076	13	rs4229749	25.125	53.4283	4.13044	3.72919	0.0879079	10.1147	Trans	49
Arhgdib	6	136.872	136.89	13	rs4229749	25.125	53.4283	4.77635	3.89134	0.040323	372.513	Trans	26
Fbxw9	8	87.5608	87.591	13	rs4229749	25.125	53.4283	5.97628	4.23067	0	5.14201	Trans	20
Ptk2b	14	66.7721	66.8999	13	rs4229749	25.125	53.4283	5.28999	4.1047	0.030436	23.1452	Trans	15
Wdr83	8	87.5957	87.6046	13	rs4229749	25.125	53.4283	4.64219	4.18386	0.0930382	10.1382	Trans	14
Pmpcb	5	21.243	21.263	13	rs4229749	25.125	53.4283	4.49983	3.58397	0.0112241	26.5722	Trans	12
Nadk	4	154.936	154.965	13	rs4229749	25.125	53.4283	3.67151	3.45291	0.100185	66.5244	Trans	11
Unc13d	11	115.923	115.939	13	rs4229749	25.125	53.4283	4.95807	3.92264	0.040323	5.05156	Trans	10
Ehbp1l1	19	5.70737	5.72632	13	rs4229749	25.125	53.4283	4.01978	3.73396	0.0944389	30.6292	Trans	7
Prkcd	14	31.4086	31.4235	13	rs4229749	25.125	53.4283	4.3172	3.92836	0.0856956	71.7556	Trans	3
Dync1li1	9	114.598	114.633	13	rs4229749	25.125	53.4283	3.47041	3.1399	0.0736349	23.3838	Trans	3
Uba5	9	103.949	103.965	13	rs4229749	25.125	53.4283	3.55878	3.05517	0.0515238	10.7912	Trans	3
Pitpna	11	75.4016	75.4423	13	rs4229749	25.125	53.4283	4.08275	3.81337	0.0912192	127.345	Trans	1
Ptpn6	6	124.671	124.689	13	rs4229749	25.125	53.4283	3.98226	3.40085	0.0614191	81.7131	Trans	1
Mgrn1	16	4.88625	4.94102	13	rs4229749	25.125	53.4283	4.40263	3.3977	0.0254389	17.5654	Trans	1
Cryzl1	16	91.6892	91.7288	13	rs4229749	25.125	53.4283	5.01548	3.65098	0	16.1229	Trans	1
Exoc2	13	30.9058	31.0659	13	rs4229749	25.125	53.4283	5.6728	3.70686	0.0254389	9.52129	Trans	1
Eml2	7	19.7665	19.7918	13	rs4229749	25.125	53.4283	4.59288	4.01543	0.0634175	8.78504	Trans	1
Actb	5	143.633	143.668	13	rs4229749	25.125	53.4283	4.51316	3.83112	0.0634175	2836.42	Trans	0
Trpv2	11	62.388	62.4138	13	rs4229749	25.125	53.4283	4.14572	3.75826	0.0736349	46.2948	Trans	0
Was	X	7.65859	7.66762	13	rs4229749	25.125	53.4283	4.47862	3.60685	0.0353133	36.603	Trans	0
Trpc4ap	2	155.437	155.518	13	rs4229749	25.125	53.4283	4.28949	3.72174	0.0515238	35.0201	Trans	0
Slc12a4	8	108.467	108.49	13	rs4229749	25.125	53.4283	4.55949	4.11849	0.0895695	22.862	Trans	0
Ercc3	18	32.4	32.4543	13	rs4229749	25.125	53.4283	3.85436	3.66309	0.0988273	16.3387	Trans	0
Strn4	7	17.3946	17.4263	13	rs4229749	25.125	53.4283	4.80077	3.7016	0.044189	12.8102	Trans	0
Mbp	18	82.6445	82.755	13	rs4229749	25.125	53.4283	4.81531	4.10883	0.030436	10.5352	Trans	0
Camta2	11	70.483	70.5014	13	rs4229749	25.125	53.4283	4.58244	3.98286	0.0578891	10.1946	Trans	0
Slc25a45	19	5.87847	5.88577	13	rs4229749	25.125	53.4283	3.67481	3.54649	0.10276	9.77828	Trans	0
Ppp2r5b	19	6.2264	6.23584	13	rs4229749	25.125	53.4283	6.18784	3.98579	0.0190829	6.61667	Trans	0
Pld2	11	70.3537	70.3716	13	rs4229749	25.125	53.4283	5.26314	3.88974	0.0254389	6.26033	Trans	0
Rps6kb2	19	4.15698	4.16324	13	rs4229749	25.125	53.4283	4.23638	3.93686	0.101959	5.00591	Trans	0
Itgb1bp1	12	21.1176	21.2921	13	rs6410864	26.664	56.949	4.96573	4.01555	0.0736349	20.8359	Trans	44
Coq9	8	97.3623	97.3788	13	rs6410864	26.664	56.949	4.64238	4.20278	0.0822665	15.5782	Trans	37
Trim3	7	112.759	112.782	13	rs6410864	26.664	56.949	4.42227	3.865	0.0657465	7.12937	Trans	4
Plekho1	3	95.7894	95.8624	13	rs6410864	26.664	56.949	5.53675	3.85474	0.0353133	92.3457	Trans	3
Rras	7	52.2734	52.277	13	rs6410864	26.664	56.949	3.78849	3.59493	0.0972439	16.5781	Trans	3
ORF19	17	66.4609	66.4698	13	rs6410864	26.664	56.949	4.31685	4.01222	0.0972439	10.0687	Trans	2
Hectd3	4	116.668	116.678	13	rs6410864	26.664	56.949	4.80933	4.03418	0.0634175	9.58627	Trans	2
Aip	19	4.11444	4.12583	13	rs6410864	26.664	56.949	5.90541	3.81495	0	41.1265	Trans	0
Slc27a1	8	74.0928	74.1106	13	rs6410864	26.664	56.949	3.89563	3.49785	0.0708927	41.0636	Trans	0
Gpr108	17	57.3743	57.3871	13	rs6410864	26.664	56.949	4.42635	4.10187	0.100185	23.3249	Trans	0
Cdk9	2	32.5613	32.5683	13	rs6410864	26.664	56.949	3.86536	3.54327	0.0856956	20.4461	Trans	0
Sil1	18	35.426	35.6586	13	rs6410864	26.664	56.949	4.65987	4.02035	0.0708927	15.6499	Trans	0
Trim41	11	48.6199	48.6309	13	rs6410864	26.664	56.949	4.3865	3.59706	0.030436	9.63489	Trans	0
Sfpi1	2	90.937	90.9559	13	rs3700819	28.202	57.3545	3.99932	3.51729	0.0657465	178.987	Trans	4
Coro1b	19	4.14866	4.15404	13	rs3700819	28.202	57.3545	4.9905	4.13738	0.0683656	75.6285	Trans	0
Klc4	17	46.7676	46.7821	13	rs3700819	28.202	57.3545	3.97944	3.72484	0.0912192	6.23101	Trans	0
BC028528	3	95.6889	95.6959	13	rs13481826	28.932	57.6597	4.31564	3.94529	0.0839351	25.1082	Trans	0
Bin3	14	70.5	70.5536	13	rs13481826	28.932	57.6597	4.67309	3.97261	0.0736349	19.4981	Trans	0
Numb	12	85.1364	85.1833	13	rs13481826	28.932	57.6597	4.87899	3.90308	0.0546465	6.93868	Trans	0
Cd59a	2	103.936	103.956	13	mCV22624058	29.684	59.2819	6.31987	3.95942	0	5.74971	Trans	21
Tapbpl	6	125.174	125.19	13	mCV22624058	29.684	59.2819	4.06905	3.38969	0.0254389	5.38989	Trans	4
Psd4	2	24.2409	24.2642	13	mCV22624058	29.684	59.2819	4.81923	3.96453	0.0483036	43.1037	Trans	0
Pitpnm1	19	4.10012	4.11397	13	mCV22624058	29.684	59.2819	4.45209	3.62197	0.0483036	9.65039	Trans	0
Glrx	13	75.9773	75.9876	13	rs6288319	49.959	91.2755	4.749	4.14054	0.0822665	159.092	Trans	32
Gm5515	19	22.2136	23.0644	13	rs6208142	51.498	91.5231	5.14158	4.29951	0.0634175	65.9354	Trans	0
Cdk2	10	128.135	128.142	14	D14Mit147	0	14.285	4.28944	3.07042	0.0112241	25.5483	Trans	0
Pcbd2	13	55.8287	55.8782	14	D14Mit48	0.752	15.9141	4.28992	3.22666	0.040323	36.5878	Trans	6
Ap3b1	13	95.1289	95.3363	14	D14Mit48	0.752	15.9141	4.14325	3.61761	0.0759002	27.3752	Trans	2
LOC100503054	X	163.625	163.647	14	D14Mit48	0.752	15.9141	2.85136	2.57712	0.0912192	1695.26	Trans	0
Fam165b	16	92.3015	92.3133	14	D14Mit48	0.752	15.9141	4.19829	3.29741	0.030436	36.7595	Trans	0
Pop1	15	34.4251	34.4604	14	rs13482159	21.336	46.321	7.92405	4.41077	0	8.72233	Trans	1
Eif2b1	5	125.02	125.029	14	CEL-14_87370794	52.85	95.6045	4.38757	3.81873	0.0634175	18.5008	Trans	8
Gm7711	X	122.464	122.465	14	gnf14.106.455	72.893	111.255	4.39578	4.10354	0.104268	34.2008	Trans	0
Gm7698	X	122.282	122.282	14	gnf14.106.455	72.893	111.255	4.01506	3.6601	0.0962515	29.4072	Trans	0
2610028A01Rik	14	64.4791	64.5387	14	rs13482406	79.791	122.309	3.95625	3.43603	0.0578891	8.53312	Trans	0
Whsc2	5	34.2408	34.2789	15	mCV25349597	1.539	10.2468	4.37861	3.79942	0.0759002	9.45909	Trans	3
Basp1	15	25.293	25.3435	15	rs13482431	2.998	11.2412	4.47349	3.26143	0	175.606	Trans	11
Cln5	14	103.469	103.477	15	rs13482472	7.706	21.4703	3.9673	3.56162	0.0708927	81.3063	Trans	0
Csf1	3	107.544	107.563	15	rs13482472	7.706	21.4703	4.18596	3.6294	0.0614191	35.8336	Trans	0
Stim2	5	54.3898	54.5123	15	rs13482472	7.706	21.4703	4.12711	3.7522	0.0944389	12.6848	Trans	0
Rab21	10	114.727	114.753	15	gnf15.024.190	13.425	28.2074	3.83494	3.66679	0.0972439	70.0214	Trans	0
Tgfb1	7	26.472	26.49	15	rs3702158	26.726	56.992	4.37397	3.65646	0.0657465	220.105	Trans	0
Psmg4	13	34.2548	34.27	15	CEL-15_58115663	28.265	57.7506	3.7627	3.10562	0.030436	48.2123	Trans	10
Psmd8	7	29.9592	29.9657	15	rs13482609	32.855	63.1518	3.6177	3.38822	0.0895695	193.957	Trans	16
Nmnat1	4	148.843	148.859	15	rs13482695	46.651	88.3013	4.44813	3.70515	0.0515238	6.73142	Trans	0
Mul1	4	137.991	137.998	15	UT_15_101.086192	57.915	98.4744	3.65309	3.42494	0.0895695	11.2869	Trans	48
Ndufaf2	13	108.843	108.949	16	rs4152027	0	3.70683	5.03849	4.00175	0.0353133	24.3911	Trans	18
Csnk2b	17	35.2531	35.2584	16	rs4152027	0	3.70683	3.61689	3.31316	0.0944389	118.067	Trans	0
Gm9791	3	33.9037	33.9044	16	rs4152027	0	3.70683	5.1053	3.86493	0.0112241	21.8301	Trans	0
Phax	18	56.6854	56.7474	16	rs4155438	0.73	6.549	3.96244	3.7111	0.0912192	27.3962	Trans	24
Gm10094	8	98.3493	98.3501	16	rs4155438	0.73	6.549	3.96195	3.72377	0.0930382	137.052	Trans	0
Tmem42	9	122.93	122.933	16	rs4155438	0.73	6.549	3.85824	3.49549	0.0803863	6.31165	Trans	0
Pomp	5	148.672	148.687	16	rs4165065	6.78	17.4122	4.85648	4.0441	0.0483036	174.563	Trans	1
Pxmp3	3	5.56019	5.57624	16	rs4165069	10.23	17.6635	4.35136	4.11723	0.0988273	22.8063	Trans	90
Bak1	17	27.155	27.1656	16	rs4165069	10.23	17.6635	4.27307	3.93015	0.101959	83.7339	Trans	1
Hn1	11	115.359	115.376	16	rs4165306	12.669	22.9449	4.12429	3.62382	0.0782864	188.928	Trans	2
Slc7a6os	8	108.724	108.735	16	rs4165306	12.669	22.9449	3.80214	3.51524	0.0578891	13.3819	Trans	0
Tusc1	4	93.0008	93.0022	16	gnf16.021.725	21.837	24.1758	7.25389	3.89018	0	8.45	Trans	23
Edf1	2	25.4134	25.4176	16	gnf16.021.725	21.837	24.1758	3.84669	3.62714	0.10276	112.835	Trans	8
Vps72	3	94.915	94.927	16	gnf16.021.725	21.837	24.1758	3.8157	3.3963	0.0634175	21.3936	Trans	6
Tmbim4	10	119.646	119.662	16	gnf16.021.725	21.837	24.1758	4.89179	3.67187	0.0353133	67.7672	Trans	1
Rnasek	11	70.0516	70.0534	16	gnf16.021.725	21.837	24.1758	4.02488	3.78704	0.10276	254.513	Trans	0
Map2k2	10	80.5687	80.5874	16	gnf16.021.725	21.837	24.1758	4.75683	3.82447	0.044189	53.9542	Trans	0
Tnfsf12-Tnfsf13	11	69.4956	69.5095	16	gnf16.021.725	21.837	24.1758	5.91402	3.99751	0.0112241	5.05907	Trans	0
BC031181	18	75.1656	75.1696	16	rs4165452	14.208	24.5552	5.26826	3.93038	0.030436	63.3774	Trans	27
Iqgap2	13	96.3971	96.6619	16	rs4165452	14.208	24.5552	4.88727	4.00068	0.0634175	4.62036	Trans	25
Senp3	11	69.4866	69.4956	16	rs4165452	14.208	24.5552	3.72533	3.58002	0.104268	32.2418	Trans	11
Gng5	3	146.163	146.169	16	rs4165452	14.208	24.5552	3.48457	3.32407	0.0962515	141.845	Trans	6
Vcan	13	89.7949	89.9323	16	rs4165452	14.208	24.5552	4.31185	3.46314	0.0112241	14.2967	Trans	6
Gpr137b-ps	13	12.7063	12.7427	16	rs4165503	17.657	27.063	3.66414	3.4982	0.0972439	84.619	Trans	0
Ckb	12	112.908	112.911	16	rs4166445	21.107	28.2779	4.01379	3.5842	0.0803863	338.086	Trans	14
Atpif1	4	132.086	132.09	16	rs4166445	21.107	28.2779	5.59879	3.61862	0.0112241	341.08	Trans	2
Sec11c	18	65.9602	65.9773	16	rs4166445	21.107	28.2779	4.4617	4.10377	0.0962515	193.594	Trans	0
Mrps18a	17	46.248	46.2659	16	rs4166445	21.107	28.2779	4.25262	3.87579	0.0856956	66.8457	Trans	0
Htra2	6	82.9842	83.0046	16	rs4166445	21.107	28.2779	3.54708	3.28367	0.0839351	38.6928	Trans	0
Acadvl	11	69.8237	69.8289	16	rs4166445	21.107	28.2779	4.84841	3.97333	0.040323	24.2524	Trans	0
Dnajb14	3	137.528	137.572	16	rs4167207	23.375	29.032	5.2808	4.20431	0.040323	7.94427	Trans	9
Lasp1	11	97.661	97.7001	16	rs4167207	23.375	29.032	5.04706	3.91427	0.0254389	138.904	Trans	4
Cmpk1	4	114.633	114.66	16	rs4168118	24.835	30.4243	3.93894	3.39867	0.0708927	76.2234	Trans	7
Nubpl	12	53.1987	53.4119	16	rs4168118	24.835	30.4243	3.84627	3.61892	0.101959	6.42434	Trans	5
Gtpbp8	16	44.7385	44.7465	16	rs4168118	24.835	30.4243	4.81842	3.91075	0.0112241	6.25817	Trans	1
Cdipt	7	134.12	134.124	16	rs4170126	26.374	32.2325	3.41065	3.18319	0.0759002	72.0822	Trans	12
Spg21	9	65.3087	65.3363	16	rs4170126	26.374	32.2325	4.00854	3.6146	0.0759002	49.0217	Trans	1
Fiz1	7	4.95866	4.96633	16	D16Mit58	27.104	32.3121	4.61878	3.8351	0.0657465	13.5137	Trans	10
Vps37c	19	10.7633	10.7889	16	D16Mit58	27.104	32.3121	3.97338	3.63802	0.0972439	15.8204	Trans	4
Gm10247	16	8.92215	8.92248	16	rs4170974	27.834	32.9601	4.02634	3.37828	0.0578891	207.088	Trans	0
Dazap2	15	100.446	100.451	16	gnf16.042.995	41.458	44.6091	4.39354	3.73888	0.0683656	213.677	Trans	0
Gm5523	1	13.7758	13.777	16	gnf16.052.225	48.886	54.9012	3.84742	3.20134	0.0483036	15.4733	Trans	46
3000002C10Rik	9	109.733	109.734	16	gnf16.052.225	48.886	54.9012	3.56279	3.32424	0.100185	11.5331	Trans	2
LOC100503585	5	34.084	34.1254	16	gnf16.052.225	48.886	54.9012	3.3895	2.88394	0.0839351	56.1305	Trans	0
LOC100502780	7	135.157	135.157	16	gnf16.052.225	48.886	54.9012	4.22469	3.31098	0.0912192	49.7621	Trans	0
Dnajc25	4	59.0161	59.0363	16	rs4188842	52.693	56.6753	4.1251	3.79248	0.0782864	8.86868	Trans	11
Snora75	1	88.2413	88.256	16	rs4192837	56.5	60.329	4.206	2.94107	0.0708927	15.4327	Trans	5
Zdhhc6	19	55.3728	55.3905	16	rs4192837	56.5	60.329	3.50858	3.28459	0.0972439	20.9577	Trans	0
Aco2	15	81.7029	81.7566	16	rs4204213	71.834	74.2786	4.47795	3.71071	0.0515238	59.029	Trans	11
Synj2bp	12	82.588	82.6339	16	rs4204213	71.834	74.2786	4.35838	3.86517	0.0988273	6.1896	Trans	2
Leprot	4	101.32	101.332	16	rs4205157	73.373	74.9179	3.25503	3.03964	0.0944389	64.7233	Trans	6
Rai12	11	69.7817	69.8041	16	rs4205157	73.373	74.9179	4.32804	3.92952	0.0803863	44.7234	Trans	0
Cops8	1	92.5	92.5099	16	rs4205157	73.373	74.9179	4.23965	3.81087	0.0972439	43.7259	Trans	0
Slc25a17	15	81.1493	81.1912	16	rs4205157	73.373	74.9179	4.31396	4.05509	0.0930382	22.0201	Trans	0
Sdf2	11	78.0592	78.069	16	rs4207980	74.103	78.1335	3.5527	3.39452	0.100185	25.4872	Trans	0
Ifngr2	16	91.5473	91.5643	16	rs4209842	74.833	79.8578	4.04217	3.86692	0.100185	64.3096	Trans	5
Icmt	4	151.671	151.693	16	rs4213876	82.381	87.112	4.07794	3.61332	0.0657465	14.5276	Trans	0
Asb6	2	30.6786	30.6838	16	Sod1	84.65	89.3114	4.32381	3.57758	0.030436	12.8149	Trans	2
Gfm1	3	67.234	67.279	16	rs4217138	83.111	90.0398	4.54627	3.77994	0.044189	23.7239	Trans	0
Commd7	2	153.445	153.458	16	rs4219239	85.38	91.6704	4.11903	3.43124	0.030436	13.5868	Trans	22
Lmf1	17	25.7161	25.7997	16	rs4219239	85.38	91.6704	3.49697	3.06328	0.0708927	9.74814	Trans	1
Arhgdia	11	120.439	120.443	16	rs4219239	85.38	91.6704	4.21918	3.98467	0.0856956	604.78	Trans	0
Aes	10	81.0223	81.0291	16	rs4219239	85.38	91.6704	4.31855	3.69869	0.0578891	278.135	Trans	0
D4Ertd22e	4	140.669	140.696	16	rs4219239	85.38	91.6704	4.39347	4.03678	0.0839351	64.381	Trans	0
Usf2	7	31.7303	31.7418	16	rs4219239	85.38	91.6704	4.97563	4.16148	0.040323	47.3814	Trans	0
Rchy1	5	92.3779	92.4012	16	rs4219239	85.38	91.6704	4.65979	3.53619	0.0190829	17.7757	Trans	0
Sap18	14	58.417	58.4238	16	rs4219239	85.38	91.6704	4.34948	3.57536	0.0546465	10.0021	Trans	0
Cwf19l1	19	44.1831	44.2104	16	rs4219239	85.38	91.6704	4.27176	3.85804	0.0912192	5.41207	Trans	0
Hn1l	17	25.0794	25.0976	17	UT_17_3.221024	2.439	6.03901	5.74976	3.80902	0.0112241	84.9764	Trans	19
Spsb3	17	25.0236	25.0291	17	gnf17.005.541	6.443	7.74964	7.06368	4.28657	0.0190829	11.847	Trans	63
Tmem8	17	26.2503	26.2602	17	D17Mit18	7.173	8.60126	3.79433	3.18401	0.0782864	19.2342	Trans	1
Hmga1-rs1	11	120.624	120.626	17	rs13482930	10.092	26.9509	6.19407	3.94242	0	394.566	Trans	2
Tfb1m	17	3.32657	3.55771	17	rs13482937	12.361	28.5758	4.25956	3.94028	0.0962515	7.50944	Trans	22
Stoml2	4	43.0406	43.0443	17	Cryaa	14.8	29.8955	4.06822	3.69375	0.0657465	26.3114	Trans	3
Gm10260	13	98.53	98.5306	17	rs3672987	16.26	33.2472	4.86716	3.70837	0.0634175	893.478	Trans	0
EG630612	13	62.3189	62.3198	17	rs3672987	16.26	33.2472	4.88778	3.73233	0.044189	7.8149	Trans	0
Dnajc21	15	10.3765	10.4003	17	D17Mit10	21.899	47.6721	3.96297	3.76751	0.104268	17.1553	Trans	1
Brcc3	X	72.662	72.701	17	rs13483021	22.629	50.8727	4.53612	3.71464	0.0578891	25.1431	Trans	0
Tmem11	11	60.678	60.7007	17	rs13483087	35.603	69.6185	3.98338	3.77317	0.104268	24.5109	Trans	15
D10Ertd641e	10	59.4507	59.5627	17	rs13483087	35.603	69.6185	3.73516	3.59102	0.0972439	22.1727	Trans	0
Gm6969	12	25.3235	25.3239	17	rs3684732	52.436	83.4072	8.15824	4.05901	0	74.828	Trans	0
Pank3	11	35.583	35.6048	17	rs3706971	58.326	84.1842	3.63044	3.4515	0.10276	21.6952	Trans	1
Tceal8	X	132.704	132.707	17	rs3706971	58.326	84.1842	4.4553	3.73201	0.0822665	18.6468	Trans	0
Hsd17b7	1	171.88	171.899	17	rs13483138	59.056	84.8405	4.15795	3.80419	0.0895695	10.7948	Trans	48
Sh3bp5l	11	58.1442	58.1612	17	rs13483138	59.056	84.8405	4.46662	3.81249	0.0657465	5.83596	Trans	31
Hif1an	19	44.6373	44.6508	17	rs13483138	59.056	84.8405	6.7021	4.2291	0.0254389	7.03528	Trans	1
Fam13b	18	34.5691	34.6665	18	rs13483251	9.805	22.9448	6.45561	3.9366	0	7.89059	Trans	10
LOC100502687	19	6.90357	6.91509	18	rs13483269	12.073	28.4552	4.18832	3.61569	0.0483036	9.44101	Trans	0
Phyh	2	4.84004	4.85979	18	rs4231834	23.258	44.1816	4.5159	4.03297	0.0856956	25.2428	Trans	0
Glipr1	10	111.41	111.434	18	rs13483425	45.664	70.0773	3.94579	3.70361	0.0972439	83.7633	Trans	0
Ube2r2	4	41.0831	41.1404	19	rs3653630	11.448	22.5313	4.08984	3.40172	0.0353133	21.728	Trans	2	BUN (log of blood-serum urea nitrogen) at 72 h after inoculation with 1 x 10^6 cfu Candida albicans (ATCC 10231) IV via retroorbital sinus immediately after light onset [log mg/dL serum]
Stard5	7	90.7805	90.7908	19	rs3653630	11.448	22.5313	4.28597	3.96675	0.100185	6.15741	Trans	1
Tbl2	5	135.626	135.639	19	rs3653630	11.448	22.5313	4.21648	3.47356	0.044189	11.7554	Trans	0
Fnta	8	27.1092	27.1261	19	D19Mit86	15.828	26.4028	4.40918	3.69661	0.0546465	20.8364	Trans	21
Gm7367	7	67.3003	67.3017	19	D19Mit86	15.828	26.4028	3.43004	3.2689	0.0944389	13.192	Trans	10
Hpcal1	12	17.6976	17.7987	19	D19Mit86	15.828	26.4028	4.98019	3.8265	0.030436	53.4318	Trans	4
Usp5	6	124.765	124.779	19	D19Mit86	15.828	26.4028	3.85741	3.6499	0.0930382	39.6139	Trans	1
Capn1	19	5.98854	6.01725	19	D19Mit86	15.828	26.4028	3.69209	3.53085	0.101959	22.0189	Trans	1
Gpsm3	17	34.7268	34.7287	19	D19Mit86	15.828	26.4028	4.6358	3.64455	0.044189	28.3471	Trans	0
Lrch4	5	138.07	138.084	19	D19Mit86	15.828	26.4028	3.77933	3.51071	0.0912192	22.713	Trans	0
AI413782	12	88.5798	88.6072	19	D19Mit86	15.828	26.4028	4.07495	3.70217	0.0944389	19.2599	Trans	0
4833439L19Rik	13	54.6052	54.6841	19	D19Mit86	15.828	26.4028	4.05476	3.428	0.0353133	18.7539	Trans	0
Dcaf11	14	56.1789	56.1889	19	D19Mit86	15.828	26.4028	4.57641	3.84165	0.0190829	16.4337	Trans	0
Cs	10	127.775	127.8	19	rs6237466	25.856	32.109	4.02136	3.67701	0.0759002	119.186	Trans	1
Pbxip1	3	89.2406	89.2549	19	rs13483639	34.121	44.2659	5.44295	3.88021	0.0254389	9.16306	Trans	0
Pex19	1	173.996	174.071	19	rs13483647	36.311	46.657	4.463	3.8494	0.0708927	17.9999	Trans	20
LOC100503764	9	30.9571	31.0194	19	rs3711945	49.455	58.7859	10.1695	4.32475	0	12.1751	Trans	0
Ankrd11	8	125.407	125.499	X	CEL-X_66015326	20.447	71.7023	3.37092	3.15938	0.0912192	6.88367	Trans	5
Maged1	X	91.7808	91.7874	X	rs13483834	22.887	73.569	5.35476	3.77625	0.0190829	12.6091	Trans	3
Gm3150	15	72.42	72.8916	X	CEL-X_103176151	29.535	108.962	3.67715	3.31511	0.0736349	129.746	Trans	0
Fabp3	4	129.986	129.993	X	rs13484070	43.134	147.143	3.61795	3.17393	0.0839351	5.97206	Trans	0
Hebp1	6	135.088	135.118	X	gnfX.146.867	49.209	163.125	5.20516	3.7893	0	21.8246	Trans	45

## Sheet: S1 Dataset E
	S1 Dataset E: Fold change (relative to LacZ control shRNA transduced cells) in the expression of a subset of genes following the knock down of none-candiate regulators for the chromosome 15 trans-hotspot in the IFNG+TNF-stimulated BMDM, which is potentially regulated by Irak4
Gene	Irak4	Apobec3	Eya1	Rb1cc1	Odc1
Pcdh7	2.41338	1.4146	0.62212	-1.50168	0.84024
Siglec1	2.17384	0.02952	0.01736	0.473	-0.73642
Aim1	2.46416	0.72729	0.834798	0.923826	0.54101
B4galt6	2.64917	0.764224	0.263746	0.50931	0.348704
Slc37a2	2.1956	0.564928	0.680602	0.563986	0.326158
Rgl1	3.23547	1.13523	-0.180212	0.003288	0.98491
Slc16a10	2.25492	0.832044	0.495546	-1.27473	0.749696
Cd72	3.3579	2.21398	2.60524	0.60102	2.0996
Cd300lb	2.66205	0.666964	0.027872	0.823216	0.666964
5430435G22Rik	2.50136	1.9001	2.2386	0.671	1.32928
Tlr9	2.20822	1.47569	2.27505	0.180092	1.73992
Cd24a	2.85808	-1.8235	0.3705	0	0
Arhgap18	2.28882	1.54995	0.770408	1.1771	1.02328
Irak4	-2.17718	0.692368	0.579308	0.580574	0.57443

## Sheet: S1 Dataset F
	S1 Dataset F: Genes in the white module that showed significant correlation with NO levels in the IFNG+TNF-stimulated macrophages.
Gene Id	Physical Location (Chromosome)	Physical Location (Start, Mb)	eQTL Location (Chromosome)	eQTLLocation (Mb)	FDR	Average FPKM	Cis/Trans
Slc48a1	15	97.6148	2	147.881	0.0962851	133.944	Trans
Sqstm1	11	50.0137	2	150.449	0.293153	1267.92	Trans
Ampd3	7	117.916	4	22.3065	0.221264	20.4649	Trans
Cat	2	103.294	4	22.3065	0.344907	50.2596	Trans
Abcc1	16	14.3617	4	22.3065	0.237298	41.89	Trans
Slc40a1	1	45.9649	4	22.3065	0.336254	9.15448	Trans
Rnf128	X	136.145	4	22.3065	0.22779	67.1226	Trans
Chpf2	5	24.0926	4	22.3065	0.177612	31.2533	Trans
Slc2a1	4	118.781	4	40.5189	0.297848	142.052	Trans
Gbe1	16	70.3143	4	40.5189	0.257438	14.4187	Trans
Nos2	11	78.7344	4	102.985	0.197961	429.586	Trans
Panx1	9	14.8102	4	125.818	0.298737	11.9199	Trans
Gclm	3	121.949	4	132.41	0.268038	117.837	Trans
Hmox1	8	77.6175	4	132.41	0.184647	1235.69	Trans
Gss	2	155.389	5	44.203	0.496408	9.30508	Trans
Prdx1	4	116.358	5	44.203	0.292023	4988.66	Trans
Taldo1	7	148.578	5	44.203	0.318511	309.026	Trans
Vamp2	11	68.902	5	44.203	0.254176	11.7887	Trans
Ppard	17	28.3697	6	114.475	0.239353	7.6229	Trans
Cbr3	16	93.6835	8	33.8975	0.496408	10.9161	Trans
Gtf2e2	8	34.8424	8	33.8975	0.105927	15.4336	Cis
Ubxn8	8	34.7101	8	33.8975	0.164469	6.9307	Cis
Cyb5	18	85.0208	9	96.3129	0.319805	190.373	Trans
Arrb1	7	106.684	11	117.547	0.285865	13.5701	Trans
Gm15210	8	102.553	12	9.21756	0.0210048	12.0816	Trans
Atf3	1	192.994	12	9.21756	0.230596	157.878	Trans
4921524J17Rik	8	87.9327	12	9.21756	0.291669	6.84175	Trans
Ddx1	12	13.2261	12	10.5384	0.0351627	14.0516	Cis
E2f6	12	16.8178	12	10.5384	0.0351627	3.77371	Cis
Akr1b8	6	34.3042	12	13.1254	0.496408	23.2298	Trans
Gsr	8	34.7637	12	13.1254		59.7052	Trans
Mafg	11	120.49	12	13.1254	0.183551	45.2083	Trans
Srxn1	2	151.931	12	13.1254	0.173333	160.023	Trans
Pgd	4	148.524	12	13.1254	0.181726	475.133	Trans
Fam108c	7	91.2579	12	13.1254	0.0962851	30.3296	Trans
Sqrdl	2	122.591	12	28.209	0.206463	32.9182	Trans
Mt2	8	96.6965	12	99.3173		51.5196	Trans
Alg9	9	50.5834	15	89.7057		12.2426	Trans
Txnrd1	10	82.2967	18	22.9448	0.188275	149.626	Trans
Ptgr1	4	58.9785	18	38.4285	0.496408	19.3329	Trans
